# Supplementary material for: Global analysis of protein-RNA interactions in SARS-CoV-2-infected cells reveals key regulators of infection
Source: Mol Cell. 2021 Jul 1;81(13):2851–2867.e7. doi: 10.1016/j.molcel.2021.05.023 (PMC8142890; doi:10.1016/j.molcel.2021.05.023)
Supplement: Table S1. Analysis of RBP dynamics in SARS-CoV-2-infected cells by cRIC, related to Figure 1 — cRIC datasets were generated at 8 and 24 hpi. [file mmc2.xlsx]

## Sheet: SARS-Cov2_cRIC_(Inf vs M) 8hpi
Unique.protein.ID	Gene.name	logFC	adj.P.Val	Majority.protein.IDs	Gene.names
A0AV96	RBM47	0.0220903	0.959489	A0AV96	RBM47
A0AV96-2	RBM47	-0.0220838	0.978088	A0AV96-2	RBM47
A5YKK6-3	CNOT1	-1.07826	0.670968	A5YKK6-3;A5YKK6-2;A5YKK6;A5YKK6-4	CNOT1
A6NHQ2	FBLL1	0.324485	0.7318	A6NHQ2	FBLL1
O00178	GTPBP1	-0.0857853	0.912591	O00178	GTPBP1
O00267-2	SUPT5H	-0.401112	0.649094	O00267-2;O00267	SUPT5H
O00299	CLIC1	0.431604	0.901155	O00299	CLIC1
O00411	POLRMT	-0.117887	0.849942	O00411	POLRMT
O00422	SAP18	0.0636958	0.952128	O00422	SAP18
O00425	IGF2BP3	-0.216061	0.680335	O00425	IGF2BP3
O00541	PES1	-0.115267	0.848357	O00541;O00541-2	PES1
O00566	MPHOSPH10	0.0177648	0.978088	O00566	MPHOSPH10
O00567	NOP56	-0.221874	0.761866	O00567	NOP56
O00571	DDX3X	0.165876	0.773811	O00571;O00571-2;O15523-2;O15523	DDX3X;DDX3Y
O14787-2	TNPO2	-0.463585	0.611968	O14787-2;Q92973-2;Q92973;Q92973-3;O14787	TNPO2;TNPO1
O14880	MGST3	0.397504	0.773811	O14880	MGST3
O14979	HNRNPDL	0.103769	0.874933	O14979	HNRNPDL
O14979-3	HNRNPDL	0.256342	0.807993	O14979-3;O14979-2	HNRNPDL
O15042-2	U2SURP	-3.73908	0.611968	O15042-2;O15042;O15042-3	U2SURP
O15197-3	EPHB6	-0.0348144	0.947866	O15197-3;O15197-2;O15197	EPHB6
O15213	WDR46	-0.118234	0.88372	O15213	WDR46
O15226	NKRF	0.166094	0.82605	O15226;O15226-2	NKRF
O15234	CASC3	-0.27081	0.71736	O15234	CASC3
O15260-2	SURF4	NA	NA	O15260-2;O15260	SURF4
O15371-3	EIF3D	-0.280496	0.670968	O15371-3;O15371;O15371-2	EIF3D
O43143	DHX15	-0.18902	0.773811	O43143	DHX15
O43148	RNMT	-0.177206	0.898066	O43148;O43148-2	RNMT
O43159	RRP8	0.314298	0.611968	O43159	RRP8
O43251-6	RBFOX2	-0.0823156	0.9057	O43251-6;O43251-8;O43251-5;O43251-10;O43251-2;O43251;O43251-3;O43251-9;Q9NWB1-3;O43251-4;Q9NWB1-4;Q9NWB1-5;Q9NWB1;O43251-7;Q9NWB1-2	RBFOX2;RBFOX1
O43314-2	PPIP5K2	0.626357	0.565886	O43314-2;O43314	PPIP5K2
O43390	HNRNPR	-0.127692	0.827816	O43390;O43390-3	HNRNPR
O43390-2	HNRNPR	-0.866715	0.611968	O43390-2;O43390-4	HNRNPR
O43432-4	EIF4G3	-0.168956	0.811407	O43432-4;O43432;O43432-3	EIF4G3
O43670-3	ZNF207	0.673587	0.611968	O43670-3;O43670-2;O43670;O43670-4	ZNF207
O43707-3	ACTN4	7.3532	0.344768	O43707-3;O43707;O43707-2;P12814-2;P12814;P35609-2;P35609;Q08043;P12814-3;P12814-4	ACTN4;ACTN1;ACTN2;ACTN3
O43809	NUDT21	0.0261754	0.946137	O43809	NUDT21
O43823	AKAP8	-0.0775736	0.9057	O43823	AKAP8
O60282	KIF5C	NA	NA	O60282	KIF5C
O60287	URB1	0.226267	0.694893	O60287	URB1
O60306	AQR	-0.507654	0.611968	O60306	AQR
O60506	SYNCRIP	-0.167258	0.773811	O60506;O60506-2	SYNCRIP
O60506-3	SYNCRIP	-0.0775845	0.901193	O60506-3;O60506-4;O60506-5	SYNCRIP
O60832	DKC1	0.0604925	0.942463	O60832;O60832-2	DKC1
O60841	EIF5B	-0.356684	0.660996	O60841	EIF5B
O60869-2	EDF1	-0.248328	0.693353	O60869-2;O60869-3;O60869	EDF1
O75127	PTCD1	-0.746649	0.611968	O75127	PTCD1
O75152	ZC3H11A	-0.38543	0.773811	O75152	ZC3H11A
O75179-6	ANKRD17	-0.242173	0.84261	O75179-6;O75179-7;O75179-2;O75179	ANKRD17
O75223	GGCT	NA	NA	O75223	GGCT
O75319	DUSP11	-0.548631	0.611968	O75319	DUSP11
O75369-5	FLNB	-1.12138	0.611968	O75369-5;O75369-4;O75369-7;O75369-6;O75369-3;O75369-2;O75369-9;O75369;O75369-8	FLNB
O75494-5	SRSF10	-0.0349733	0.942463	O75494-5;O75494-4;O75494-6;O75494-3;O75494-2;O75494	SRSF10
O75525-2	KHDRBS3	-0.88036	0.611968	O75525-2;O75525	KHDRBS3
O75533	SF3B1	-0.321608	0.69306	O75533	SF3B1
O75534	CSDE1	0.0677974	0.898066	O75534;O75534-4;O75534-2;O75534-3	CSDE1
O75616	ERAL1	0.0962859	0.942463	O75616;O75616-2	ERAL1
O75683	SURF6	0.678423	0.649094	O75683	SURF6
O75691	UTP20	-0.157112	0.848196	O75691	UTP20
O75821	EIF3G	-0.0785022	0.9057	O75821	EIF3G
O75822-2	EIF3J	-0.446138	0.880622	O75822-2;O75822-3;O75822	EIF3J
O75940	SMNDC1	0.977949	0.832629	O75940	SMNDC1
O76021	RSL1D1	-0.109526	0.832629	O76021	RSL1D1
O95218-2	ZRANB2	-0.424966	0.777624	O95218-2;O95218	ZRANB2
O95478	NSA2	0.0416204	0.936075	O95478	NSA2
O95628-5	CNOT4	-0.218277	0.835292	O95628-5;O95628-3;O95628-2;O95628;O95628-8;O95628-4;O95628-7;O95628-9;O95628-10;O95628-6	CNOT4
O95639-3	CPSF4	-0.745902	0.750675	O95639-3;O95639-2;O95639	CPSF4
O95758-1	PTBP3	-0.222166	0.679517	O95758-1;O95758-6;O95758;O95758-5;O95758-4;O95758-7;O95758-2	PTBP3
O95777	LSM8	0.427044	0.840377	O95777	LSM8
O95793-2	STAU1	0.0557609	0.9057	O95793-2;O95793	STAU1
O95793-3	STAU1	-0.037407	0.978088	O95793-3	STAU1
O95926-2	SYF2	-0.18198	0.901155	O95926-2;O95926	SYF2
O95985-3	TOP3B	-0.639007	0.744901	O95985-3;O95985-2;O95985	TOP3B
P00338	LDHA	1.14429	0.773811	P00338;P00338-3;P00338-5;P00338-2;P00338-4	LDHA
P00403	MT-CO2	1.24861	0.777624	P00403	MT-CO2
P00558	PGK1	0.137924	0.942463	P00558;P00558-2	PGK1
P01834	IGKC	NA	NA	P01834	IGKC
P01857	IGHG1	NA	NA	P01857	IGHG1
P02452	COL1A1	NA	NA	P02452	COL1A1
P02545-2	LMNA	1.12905	0.651027	P02545-2;P02545-6;P02545-3;P02545	LMNA
P04040	CAT	NA	NA	P04040	CAT
P04075	ALDOA	1.51374	0.670968	P04075;P04075-2	ALDOA
P04406-2	GAPDH	0.816968	0.832629	P04406-2;P04406	GAPDH
P05089	ARG1	NA	NA	P05089;P05089-2;P05089-3	ARG1
P05120	SERPINB2	-0.239153	0.880622	P05120	SERPINB2
P05141	SLC25A5	0.13093	0.984402	P05141	SLC25A5
P05198	EIF2S1	0.652686	0.611968	P05198	EIF2S1
P05388-2	RPLP0	0.458915	0.773811	P05388-2;Q8NHW5;P05388	RPLP0;RPLP0P6
P05455	SSB	0.140435	0.790474	P05455	SSB
P05783	KRT18	1.82901	0.773811	P05783	KRT18
P06576	ATP5B	-0.146248	0.901155	P06576	ATP5B
P06730	EIF4E	-0.33483	0.849942	P06730;P06730-3;P06730-2	EIF4E
P06733	ENO1	1.80136	0.7626	P06733;P06733-2	ENO1
P06748-2	NPM1	0.30265	0.777624	P06748-2;P06748;P06748-3	NPM1
P07195	LDHB	1.00534	0.777624	P07195	LDHB
P07339	CTSD	1.82246	0.611968	P07339	CTSD
P07355	ANXA2	0.83905	0.611968	P07355;P07355-2;A6NMY6	ANXA2;ANXA2P2
P07437	TUBB	1.1999	0.623222	P07437	TUBB
P07737	PFN1	1.39292	0.670968	P07737	PFN1
P07900	HSP90AA1	0.0978945	0.942463	P07900;P07900-2	HSP90AA1
P07910	HNRNPC	-1.12651	0.773811	P07910;P07910-3	HNRNPC
P07910-2	HNRNPC	-0.0517756	0.936075	P07910-2;P07910-4	HNRNPC
P08238	HSP90AB1	0.49888	0.652457	P08238	HSP90AB1
P08621-2	SNRNP70	-0.824452	0.680335	P08621-2;P08621;P08621-3	SNRNP70
P08865	RPSA	-0.176558	0.777624	P08865	RPSA
P09001	MRPL3	-0.318256	0.680335	P09001	MRPL3
P09211	GSTP1	0.482225	0.9057	P09211	GSTP1
P09234	SNRPC	-0.0714818	0.9057	P09234	SNRPC
P09429	HMGB1	0.203208	0.777624	P09429	HMGB1
P09525	ANXA4	1.02643	0.658768	P09525;P09525-2	ANXA4
P09651	HNRNPA1	0.192351	0.872783	P09651;P09651-2;P09651-3	HNRNPA1
P09874	PARP1	-0.383543	0.898066	P09874	PARP1
P09972	ALDOC	NA	NA	P09972	ALDOC
P0DMV9	HSPA1B	0.636683	0.773811	P0DMV9;P0DMV8;P0DMV8-2	HSPA1B;HSPA1A
P0DN76	U2AF1	0.102183	0.9057	P0DN76;Q01081-4;Q01081-2;Q01081	U2AF1
P10412	HIST1H1E	0.541209	0.670968	P10412;P16403;P16402	HIST1H1E;HIST1H1C;HIST1H1D
P10620-2	MGST1	-0.143509	0.9057	P10620-2;P10620	MGST1
P11021	HSPA5	1.24547	0.396217	P11021	HSPA5
P11142	HSPA8	0.323429	0.615039	P11142;P11142-2	HSPA8
P11387	TOP1	-0.342969	0.816972	P11387	TOP1
P11388	TOP2A	0.191194	0.773811	P11388;P11388-2;P11388-3;P11388-4	TOP2A
P11940	PABPC1	0.160531	0.773811	P11940;P11940-2;Q9H361	PABPC1;PABPC3
P12236	SLC25A6	1.02772	0.344768	P12236	SLC25A6
P12956	XRCC6	0.0660182	0.9057	P12956;P12956-2	XRCC6
P13010	XRCC5	0.189361	0.773811	P13010	XRCC5
P13498	CYBA	0.553844	0.679517	P13498	CYBA
P13639	EEF2	0.112376	0.865664	P13639	EEF2
P14618	PKM	0.438435	0.822397	P14618;P14618-2;P14618-3	PKM
P14678-2	SNRPB	0.216341	0.832629	P14678-2;P63162;P14678;P63162-2;P14678-3	SNRPB;SNRPN
P14866	HNRNPL	-0.141568	0.824287	P14866;P14866-2	HNRNPL
P14923	JUP	-0.341538	0.839339	P14923	JUP
P15170-2	GSPT1	0.0992128	0.898066	P15170-2;P15170-3;P15170;Q8IYD1	GSPT1;GSPT2
P15311	EZR	0.129344	0.88372	P15311	EZR
P15880	RPS2	-0.537392	0.407641	P15880	RPS2
P15924	DSP	-0.811517	0.811407	P15924;P15924-3;P15924-2	DSP
P16989	YBX3	0.151287	0.827816	P16989;P16989-3	YBX3
P16989-2	YBX3	0.213661	0.773811	P16989-2	YBX3
P17066	HSPA6	0.382214	0.611968	P17066	HSPA6
P17480-2	UBTF	-1.02155	0.611968	P17480-2;P17480	UBTF
P17706-3	PTPN2	-0.168468	0.9057	P17706-3;P17706-2;P17706-4;P17706	PTPN2
P17844	DDX5	0.17252	0.796645	P17844;P17844-2	DDX5
P17931	LGALS3	1.4672	0.611968	P17931	LGALS3
P18124	RPL7	-0.193264	0.773811	P18124	RPL7
P18583-2	SON	-0.0232298	0.952128	P18583-2;P18583-7;P18583;P18583-5;P18583-9;P18583-10;P18583-3;P18583-4;P18583-6	SON
P18621	RPL17	0.051577	0.952128	P18621;P18621-3;P18621-2	RPL17
P19338	NCL	0.121313	0.898066	P19338	NCL
P20290-2	BTF3	0.750642	0.802506	P20290-2;P20290	BTF3
P20340-4	RAB6A	NA	NA	P20340-4;Q9NRW1-2;Q9NRW1;P20340-2;P20340;Q14964	RAB6A;RAB6B;RAB39A
P20810-3	CAST	-0.197245	0.9057	P20810-3;P20810-4;P20810-8;P20810-2;P20810;P20810-9;P20810-5;P20810-10;P20810-7;P20810-6	CAST
P21333-2	FLNA	-0.054518	0.9057	P21333-2;P21333	FLNA
P21796	VDAC1	1.63997	0.611968	P21796	VDAC1
P21802-22	FGFR2	0.570457	0.694893	P21802-22;P21802-4;P22607-3;P21802-20;P21802-15;P21802-21;P21802-23;P21802-8;P21802-2;P21802-13;P21802-17;P21802-12;P21802-6;P22607-4;P22607;P22607-2;P21802-7;P21802-9;P21802-5;P21802-10;P21802-18;P21802;P21802-3;P21802-16;P21802-11	FGFR2;FGFR3
P22087	FBL	-0.179479	0.773811	P22087	FBL
P22392	NME2	-0.613217	0.9057	P22392;P15531;P15531-2;P22392-2;O60361	NME2;NME1;NME2P1
P22626	HNRNPA2B1	0.00895534	0.992662	P22626;P22626-2	HNRNPA2B1
P22735	TGM1	NA	NA	P22735	TGM1
P23246	SFPQ	0.0566302	0.910936	P23246;P23246-2	SFPQ
P23284	PPIB	1.62894	0.669287	P23284	PPIB
P23396	RPS3	-0.22181	0.680335	P23396;P23396-2	RPS3
P23528	CFL1	1.18009	0.565886	P23528	CFL1
P23588	EIF4B	0.182442	0.773811	P23588;P23588-2	EIF4B
P24928	POLR2A	-0.37519	0.611968	P24928	POLR2A
P25398	RPS12	0.359356	0.693353	P25398	RPS12
P25705-2	ATP5A1	1.02581	0.745186	P25705-2;P25705	ATP5A1
P26196	DDX6	-0.465782	0.611968	P26196	DDX6
P26368-2	U2AF2	0.0088404	0.990121	P26368-2;P26368	U2AF2
P26373	RPL13	0.12963	0.850543	P26373;P26373-2	RPL13
P26583	HMGB2	0.119625	0.901155	P26583	HMGB2
P26599	PTBP1	-0.0477367	0.91803	P26599;P26599-2;P26599-3	PTBP1
P26640	VARS	0.309512	0.611968	P26640	VARS
P26641	EEF1G	0.467067	0.611968	P26641;P26641-2	EEF1G
P26651	ZFP36	0.165044	0.892841	P26651	ZFP36
P27635	RPL10	-0.305009	0.84469	P27635	RPL10
P27816-6	MAP4	0.527952	0.719055	P27816-6;P27816;P27816-2	MAP4
P29401	TKT	0.47493	0.759118	P29401;P29401-2	TKT
P29558-2	RBMS1	-0.368062	0.670968	P29558-2;P29558	RBMS1
P29692-3	EEF1D	2.6938	0.00219756	P29692-3;P29692;P29692-2	EEF1D
P30041	PRDX6	0.673805	0.674504	P30041	PRDX6
P30086	PEBP1	-0.00277764	0.997107	P30086	PEBP1
P30101	PDIA3	0.165918	0.901155	P30101	PDIA3
P30419-2	NMT1	0.630043	0.611968	P30419-2;P30419	NMT1
P30876	POLR2B	0.727129	0.773811	P30876	POLR2B
P31483	TIA1	0.0027636	0.993472	P31483;P31483-3	TIA1
P31942	HNRNPH3	-0.0857278	0.893671	P31942;P31942-3;P31942-2;P31942-4	HNRNPH3
P31943	HNRNPH1	-0.0577299	0.9057	P31943	HNRNPH1
P31944	CASP14	NA	NA	P31944	CASP14
P33240-2	CSTF2	-0.0570237	0.912591	P33240-2;P33240	CSTF2
P35268	RPL22	-0.299231	0.693353	P35268	RPL22
P35579	MYH9	0.742094	0.693353	P35579;P35579-2	MYH9
P35637-2	FUS	0.0113617	0.978088	P35637-2;P35637	FUS
P36578	RPL4	-0.229608	0.745186	P36578	RPL4
P37802	TAGLN2	1.64275	0.674504	P37802;P37802-2	TAGLN2
P38159	RBMX	-0.0300262	0.959489	P38159;P38159-2	RBMX
P38919	EIF4A3	-0.150237	0.824287	P38919	EIF4A3
P39019	RPS19	-0.415299	0.841265	P39019	RPS19
P39023	RPL3	-0.150266	0.773811	P39023	RPL3
P40429	RPL13A	-0.193937	0.812119	P40429;Q6NVV1	RPL13A;RPL13AP3
P40926-2	MDH2	-1.02059	0.832629	P40926-2;P40926	MDH2
P42167	TMPO	2.35255	0.679517	P42167;P42167-2	TMPO
P42285	SKIV2L2	-0.0495546	0.952534	P42285	SKIV2L2
P42694	HELZ	-0.38814	0.773811	P42694;P42694-2	HELZ
P42696	RBM34	-0.113847	0.935246	P42696;P42696-2	RBM34
P42704	LRPPRC	-0.106521	0.893671	P42704	LRPPRC
P42766	RPL35	0.380034	0.777624	P42766	RPL35
P43243	MATR3	-0.0880335	0.880622	P43243	MATR3
P46013	MKI67	0.00498675	0.993472	P46013;P46013-2	MKI67
P46087-2	NOP2	0.223026	0.773811	P46087-2;P46087;P46087-4;P46087-3	NOP2
P46776	RPL27A	-0.517012	0.670968	P46776	RPL27A
P46777	RPL5	-0.442417	0.611968	P46777	RPL5
P46778	RPL21	0.355709	0.679517	P46778	RPL21
P46781	RPS9	-0.432268	0.611968	P46781	RPS9
P46782	RPS5	-0.33625	0.773811	P46782	RPS5
P46783	RPS10	-0.627704	0.565886	P46783;Q9NQ39	RPS10;RPS10P5
P47756-2	CAPZB	0.234956	0.773811	P47756-2;P47756	CAPZB
P47813	EIF1AX	-0.0759954	0.898066	P47813;O14602	EIF1AX;EIF1AY
P47914	RPL29	0.00132382	0.997107	P47914	RPL29
P47929	LGALS7	NA	NA	P47929	LGALS7
P47974	ZFP36L2	-0.492208	0.611968	P47974;Q07352	ZFP36L2;ZFP36L1
P48634	PRRC2A	0.216207	0.773811	P48634;P48634-3;P48634-2;P48634-4	PRRC2A
P48651-3	PTDSS1	-0.378489	0.649094	P48651-3;P48651-2;P48651	PTDSS1
P49207	RPL34	-0.0418812	0.962097	P49207	RPL34
P49327	FASN	-0.294837	0.773811	P49327	FASN
P49458-2	SRP9	0.977143	0.832629	P49458-2;P49458	SRP9
P49750	YLPM1	-0.103304	0.89814	P49750;P49750-4;P49750-3	YLPM1
P49756	RBM25	0.0107425	0.978088	P49756;P49756-2;P49756-3	RBM25
P50914	RPL14	-0.3097	0.651027	P50914	RPL14
P50995-2	ANXA11	-0.0376243	0.979279	P50995-2;P50995	ANXA11
P51114	FXR1	-0.0833272	0.896246	P51114;P51114-2;P51114-3	FXR1
P51116	FXR2	0.0823796	0.9057	P51116	FXR2
P51148	RAB5C	NA	NA	P51148;P51148-2;P61020-2;P20339-2;P61020;P20339	RAB5C;RAB5B;RAB5A
P51149	RAB7A	2.44553	0.611968	P51149	RAB7A
P51571	SSR4	NA	NA	P51571	SSR4
P51572	BCAP31	0.353605	0.818157	P51572;P51572-2	BCAP31
P51991	HNRNPA3	-0.0100049	0.981004	P51991	HNRNPA3
P51991-2	HNRNPA3	0.0804497	0.9057	P51991-2	HNRNPA3
P52272-2	HNRNPM	-0.0692206	0.9057	P52272-2;P52272	HNRNPM
P52597	HNRNPF	0.0377121	0.942463	P52597	HNRNPF
P52756	RBM5	0.341652	0.611968	P52756	RBM5
P53999	SUB1	0.0915501	0.9057	P53999	SUB1
P55081	MFAP1	-0.143993	0.838545	P55081	MFAP1
P55265-5	ADAR	-0.189109	0.773811	P55265-5;P55265;P55265-4;P55265-3;P55265-2	ADAR
P55795	HNRNPH2	-0.230769	0.773811	P55795	HNRNPH2
P55854	SUMO3	0.343354	0.807993	P55854;P55854-2	SUMO3
P56182	RRP1	-0.0524611	0.942463	P56182	RRP1
P56470	LGALS4	1.36838	0.651027	P56470	LGALS4
P58107	EPPK1	1.03809	0.611968	P58107	EPPK1
P60228	EIF3E	0.166331	0.777624	P60228	EIF3E
P60468	SEC61B	-0.297929	0.6805	P60468	SEC61B
P60709	ACTB	1.35956	0.693353	P60709;P63261	ACTB;ACTG1
P60842	EIF4A1	0.0782875	0.9057	P60842;P60842-2	EIF4A1
P60866	RPS20	-0.229092	0.679517	P60866;P60866-2	RPS20
P61247	RPS3A	-0.401114	0.611968	P61247	RPS3A
P61313	RPL15	0.401754	0.693353	P61313;P61313-2	RPL15
P61353	RPL27	-0.6101	0.660996	P61353	RPL27
P61513	RPL37A	0.207927	0.773811	P61513	RPL37A
P61956-2	SUMO2	0.273846	0.674504	P61956-2;P61956;Q6EEV6	SUMO2;SUMO4
P61978-2	HNRNPK	-2.26402	0.798679	P61978-2;P61978	HNRNPK
P61978-3	HNRNPK	-0.242689	0.674504	P61978-3	HNRNPK
P62081	RPS7	-0.465131	0.611968	P62081	RPS7
P62136-3	PPP1CA	-0.0918974	0.9057	P62136-3;P36873;P62140;P62136;P36873-2;P62136-2	PPP1CA;PPP1CC;PPP1CB
P62241	RPS8	-0.297465	0.670968	P62241	RPS8
P62244	RPS15A	-0.365149	0.832782	P62244	RPS15A
P62249	RPS16	0.537605	0.818157	P62249	RPS16
P62258	YWHAE	1.9782	0.611968	P62258	YWHAE
P62263	RPS14	-0.105293	0.832629	P62263	RPS14
P62266	RPS23	-0.0338625	0.933683	P62266	RPS23
P62269	RPS18	-0.360721	0.651027	P62269	RPS18
P62277	RPS13	-0.504681	0.818157	P62277	RPS13
P62280	RPS11	-0.577235	0.396217	P62280	RPS11
P62304	SNRPE	0.314245	0.839622	P62304	SNRPE
P62306	SNRPF	0.306521	0.822397	P62306	SNRPF
P62308	SNRPG	-0.730921	0.660996	P62308;A8MWD9	SNRPG;SNRPGP15
P62310	LSM3	-0.759159	0.729609	P62310	LSM3
P62314	SNRPD1	0.0596861	0.912591	P62314	SNRPD1
P62316	SNRPD2	0.335017	0.796645	P62316;P62316-2	SNRPD2
P62318-2	SNRPD3	0.17536	0.901155	P62318-2;P62318	SNRPD3
P62424	RPL7A	-0.113518	0.862264	P62424	RPL7A
P62633-2	CNBP	-0.704908	0.50267	P62633-2;P62633;P62633-7;P62633-5;P62633-6	CNBP
P62633-3	CNBP	-0.428488	0.628398	P62633-3	CNBP
P62633-8	CNBP	-0.958381	0.611968	P62633-8;P62633-4	CNBP
P62701	RPS4X	-0.0865253	0.892841	P62701	RPS4X
P62753	RPS6	-0.438717	0.660996	P62753	RPS6
P62805	HIST1H4A	2.21261	0.773811	P62805	HIST1H4A
P62820-3	RAB1A	0.0275741	0.978088	P62820-3;P62820-2;P61026;Q9H0U4;Q92928;P51153;P62820;Q92930;P61006-2;P61006;P59190-2;P59190	RAB1A;RAB10;RAB1B;RAB1C;RAB13;RAB8B;RAB8A;RAB15
P62826	RAN	0.81755	0.611968	P62826	RAN
P62829	RPL23	-0.299587	0.773811	P62829	RPL23
P62841	RPS15	-0.420651	0.693353	P62841	RPS15
P62847-2	RPS24	-0.852165	0.471267	P62847-2;P62847-3;P62847;P62847-4	RPS24
P62851	RPS25	-0.0390118	0.942463	P62851	RPS25
P62854	RPS26	-0.149429	0.822397	P62854;Q5JNZ5	RPS26;RPS26P11
P62857	RPS28	-0.134397	0.880622	P62857	RPS28
P62888	RPL30	-0.486878	0.611968	P62888	RPL30
P62899-3	RPL31	0.316662	0.611968	P62899-3;P62899;P62899-2	RPL31
P62906	RPL10A	0.317935	0.611968	P62906	RPL10A
P62910	RPL32	-0.153761	0.827816	P62910	RPL32
P62913	RPL11	0.499215	0.744901	P62913;P62913-2	RPL11
P62917	RPL8	0.0451966	0.942463	P62917	RPL8
P62937	PPIA	0.529652	0.674504	P62937;P62937-2	PPIA
P62987	UBA52	0.273261	0.777624	P62987;P62979;P0CG47;P0CG48	UBA52;RPS27A;UBB;UBC
P62995-3	TRA2B	-0.0160995	0.978088	P62995-3;P62995	TRA2B
P63104	YWHAZ	2.53461	0.565886	P63104	YWHAZ
P63165	SUMO1	0.152693	0.82052	P63165;P63165-2	SUMO1
P63244	GNB2L1	-0.231091	0.822397	P63244	GNB2L1
P67809	YBX1	0.245172	0.832629	P67809	YBX1
P68133	ACTA1	1.50809	0.657094	P68133;P68032;P63267;P62736	ACTA1;ACTC1;ACTG2;ACTA2
P68371	TUBB4B	0.719473	0.777624	P68371;P04350;Q13509-2;Q9BVA1;Q13885;Q13509	TUBB4B;TUBB4A;TUBB3;TUBB2B;TUBB2A
P78316	NOP14	-0.0140409	0.978088	P78316;P78316-2	NOP14
P78332	RBM6	0.0990047	0.880075	P78332;P78332-3	RBM6
P78344	EIF4G2	-0.230096	0.773811	P78344;P78344-2	EIF4G2
P78527	PRKDC	-0.123433	0.827816	P78527;P78527-2	PRKDC
P81605	DCD	NA	NA	P81605;P81605-2	DCD
P82675	MRPS5	-0.183547	0.832629	P82675;P82675-2	MRPS5
P82912-2	MRPS11	0.0797022	0.942463	P82912-2;P82912;P82912-3	MRPS11
P82933	MRPS9	-0.028384	0.979849	P82933	MRPS9
P82979	SARNP	0.151326	0.880075	P82979	SARNP
P83731	RPL24	-0.510295	0.611968	P83731	RPL24
P84085	ARF5	0.512585	0.679517	P84085;P18085;P84077;P61204	ARF5;ARF4;ARF1;ARF3
P84098	RPL19	-0.0538013	0.942591	P84098	RPL19
P84103-2	SRSF3	-0.0836782	0.9057	P84103-2;P84103	SRSF3
P98088	MUC5AC	0.123702	0.910936	P98088	MUC5AC
P98175-2	RBM10	-0.0862203	0.898066	P98175-2;P98175	RBM10
P98175-4	RBM10	0.183999	0.872783	P98175-4;P98175-3	RBM10
P98179	RBM3	0.420019	0.611968	P98179	RBM3
Q00325-2	SLC25A3	1.0509	0.611968	Q00325-2;Q00325	SLC25A3
Q00341	HDLBP	-0.302228	0.660996	Q00341;Q00341-2	HDLBP
Q00577	PURA	-0.221581	0.777624	Q00577	PURA
Q00839-2	HNRNPU	-0.226257	0.740193	Q00839-2;Q00839	HNRNPU
Q01082	SPTBN1	1.29749	0.773811	Q01082;Q01082-3;Q01082-2	SPTBN1
Q01085	TIAL1	-1.27051	0.611968	Q01085	TIAL1
Q01085-2	TIAL1	0.00525162	0.992662	Q01085-2	TIAL1
Q01130-2	SRSF2	0.0874932	0.9057	Q01130-2;Q01130	SRSF2
Q01780-2	EXOSC10	-0.53642	0.773811	Q01780-2;Q01780	EXOSC10
Q01804	OTUD4	-0.0946015	0.898066	Q01804;Q01804-5;Q01804-3	OTUD4
Q01844-6	EWSR1	0.071196	0.901155	Q01844-6;Q01844-3;Q01844;Q01844-5;Q01844-2	EWSR1
Q02413	DSG1	NA	NA	Q02413	DSG1
Q02543	RPL18A	-0.297149	0.611968	Q02543	RPL18A
Q02878	RPL6	-0.0970987	0.892841	Q02878	RPL6
Q03701	CEBPZ	-0.102513	0.898066	Q03701	CEBPZ
Q04637-5	EIF4G1	0.0469848	0.913131	Q04637-5;Q04637-4;Q04637-3;Q04637;Q04637-8;Q04637-9;Q04637-6;Q04637-7	EIF4G1
Q04837	SSBP1	0.838851	0.611968	Q04837	SSBP1
Q05048	CSTF1	-0.599586	0.611968	Q05048	CSTF1
Q06787-5	FMR1	-0.200596	0.827816	Q06787-5;Q06787-3;Q06787;Q06787-6;Q06787-4;Q06787-7;Q06787-10	FMR1
Q06787-8	FMR1	-0.0838757	0.9057	Q06787-8;Q06787-9;Q06787-2;Q06787-11	FMR1
Q06830	PRDX1	1.05039	0.745186	Q06830	PRDX1
Q07020	RPL18	0.0856455	0.898066	Q07020;Q07020-2	RPL18
Q07065	CKAP4	-0.246813	0.773811	Q07065	CKAP4
Q07666	KHDRBS1	-0.0226662	0.952534	Q07666;Q07666-3;Q07666-2	KHDRBS1
Q07955	SRSF1	-0.0364334	0.942463	Q07955;Q07955-3;Q07955-2	SRSF1
Q08170	SRSF4	-0.050302	0.952534	Q08170	SRSF4
Q08211	DHX9	-0.246732	0.773811	Q08211	DHX9
Q08554-2	DSC1	NA	NA	Q08554-2;Q08554	DSC1
Q08J23-2	NSUN2	-0.109578	0.892841	Q08J23-2;Q08J23;Q08J23-3	NSUN2
Q09666	AHNAK	0.565824	0.611968	Q09666	AHNAK
Q12849	GRSF1	0.277996	0.652457	Q12849;Q12849-5	GRSF1
Q12874	SF3A3	-0.401169	0.611968	Q12874	SF3A3
Q12905	ILF2	-0.0620091	0.9057	Q12905	ILF2
Q12906-7	ILF3	-0.190858	0.773811	Q12906-7;Q12906;Q12906-4;Q12906-6;Q12906-5;Q12906-2;Q12906-3	ILF3
Q12996	CSTF3	-0.221729	0.895459	Q12996	CSTF3
Q13148	TARDBP	0.347587	0.611968	Q13148	TARDBP
Q13151	HNRNPA0	0.0828705	0.901155	Q13151	HNRNPA0
Q13162	PRDX4	-1.44413	0.565886	Q13162	PRDX4
Q13206	DDX10	-0.0758182	0.9057	Q13206	DDX10
Q13242	SRSF9	0.0672596	0.9057	Q13242	SRSF9
Q13243	SRSF5	0.16619	0.816659	Q13243;Q13243-3	SRSF5
Q13247-3	SRSF6	0.0997964	0.901155	Q13247-3;Q13247	SRSF6
Q13283	G3BP1	-0.0529218	0.9057	Q13283	G3BP1
Q13310-3	PABPC4	0.142589	0.805666	Q13310-3;Q13310;Q13310-2	PABPC4
Q13427-2	PPIG	0.326697	0.773811	Q13427-2;Q13427	PPIG
Q13428-2	TCOF1	-0.201028	0.875335	Q13428-2;Q13428-8;Q13428-6;Q13428-7;Q13428;Q13428-3;Q13428-4;Q13428-5	TCOF1
Q13435	SF3B2	0.0114284	0.990121	Q13435	SF3B2
Q13501-2	SQSTM1	1.66302	0.396217	Q13501-2;Q13501	SQSTM1
Q13573	SNW1	NA	NA	Q13573	SNW1
Q13595-4	TRA2A	0.13877	0.822397	Q13595-4;Q13595-3;Q13595;Q13595-2	TRA2A
Q13601	KRR1	1.48489	0.611968	Q13601	KRR1
Q13765	NACA	0.236574	0.9057	Q13765;E9PAV3-2;E9PAV3	NACA
Q13823	GNL2	-0.284212	0.611968	Q13823	GNL2
Q13835-2	PKP1	NA	NA	Q13835-2;Q13835	PKP1
Q13838	DDX39B	-0.116017	0.822397	Q13838;Q13838-2	DDX39B
Q13867	BLMH	NA	NA	Q13867	BLMH
Q13868-3	EXOSC2	-0.037579	0.978088	Q13868-3;Q13868;Q13868-2	EXOSC2
Q13895	BYSL	0.102163	0.903422	Q13895	BYSL
Q14011	CIRBP	0.120064	0.84261	Q14011;Q14011-2	CIRBP
Q14103-3	HNRNPD	-0.0364884	0.942463	Q14103-3;Q14103	HNRNPD
Q14103-4	HNRNPD	-0.493392	0.777624	Q14103-4;Q14103-2	HNRNPD
Q14137-2	BOP1	0.158053	0.9057	Q14137-2;Q14137	BOP1
Q14151	SAFB2	0.745108	0.669287	Q14151	SAFB2
Q14152	EIF3A	-0.174263	0.774001	Q14152;Q14152-2	EIF3A
Q14157-1	UBAP2L	0.0467278	0.910936	Q14157-1;Q14157-4;Q14157-3;Q14157;Q14157-5	UBAP2L
Q14240	EIF4A2	-0.136649	0.848357	Q14240;Q14240-2	EIF4A2
Q14247-3	CTTN	0.571188	0.773811	Q14247-3;Q14247;Q14247-2	CTTN
Q14258	TRIM25	-0.158522	0.872663	Q14258	TRIM25
Q14320	FAM50A	1.79915	0.236177	Q14320;Q9Y247	FAM50A;FAM50B
Q14444-2	CAPRIN1	-0.0737426	0.9057	Q14444-2;Q14444	CAPRIN1
Q14451	GRB7	-0.25903	0.680335	Q14451;Q14451-3;Q14451-4;Q14451-2	GRB7
Q14493	SLBP	0.089558	0.9057	Q14493	SLBP
Q14498-2	RBM39	-0.0887021	0.880075	Q14498-2;Q14498;Q14498-3	RBM39
Q14562	DHX8	-0.339131	0.669287	Q14562	DHX8
Q14574-2	DSC3	-0.282664	0.901155	Q14574-2;Q14574	DSC3
Q14671	PUM1	-0.207947	0.681247	Q14671;Q14671-4	PUM1
Q14671-2	PUM1	-0.985359	0.773811	Q14671-2;Q14671-3	PUM1
Q14684-2	RRP1B	0.166026	0.777624	Q14684-2;Q14684	RRP1B
Q14690	PDCD11	0.0119096	0.98329	Q14690	PDCD11
Q14692	BMS1	0.0292011	0.944419	Q14692	BMS1
Q14694	USP10	-0.584072	0.407641	Q14694;Q14694-3;Q14694-2	USP10
Q14847	LASP1	0.934396	0.611968	Q14847;Q14847-2;Q14847-3	LASP1
Q14849-2	STARD3	1.70325	0.611968	Q14849-2;Q14849-3;Q14849	STARD3
Q14966-3	ZNF638	0.135002	0.892841	Q14966-3;Q14966;Q14966-2;Q14966-4	ZNF638
Q14978	NOLC1	0.221917	0.818157	Q14978;Q14978-3;Q14978-2	NOLC1
Q15005	SPCS2	0.119631	0.9057	Q15005	SPCS2
Q15032	R3HDM1	0.0232017	0.978088	Q15032	R3HDM1
Q15032-2	R3HDM1	0.435023	0.611968	Q15032-2;Q15032-4;Q15032-3	R3HDM1
Q15050	RRS1	0.155352	0.9057	Q15050	RRS1
Q15056	EIF4H	0.299646	0.674504	Q15056	EIF4H
Q15056-2	EIF4H	-0.228761	0.777624	Q15056-2	EIF4H
Q15061	WDR43	0.621973	0.611968	Q15061	WDR43
Q15125	EBP	0.446462	0.824287	Q15125	EBP
Q15149	PLEC	0.0498938	0.942463	Q15149;Q15149-7;Q15149-8;Q15149-9;Q15149-5;Q15149-6;Q15149-2	PLEC
Q15149-3	PLEC	0.177384	0.840556	Q15149-3	PLEC
Q15233	NONO	0.137181	0.82605	Q15233;Q15233-2	NONO
Q15269	PWP2	-0.0027087	0.993472	Q15269	PWP2
Q15287	RNPS1	-0.0875222	0.89814	Q15287;Q15287-3;Q15287-2	RNPS1
Q15365	PCBP1	0.00277041	0.993472	Q15365	PCBP1
Q15366-4	PCBP2	-0.599984	0.693353	Q15366-4;Q15366-7;Q15366-5;Q15366-8	PCBP2
Q15366-6	PCBP2	0.154286	0.822397	Q15366-6;Q15366-3;Q15366;Q15366-2	PCBP2
Q15397	KIAA0020	0.248219	0.67553	Q15397	KIAA0020
Q15424-2	SAFB	0.0377143	0.942463	Q15424-2;Q15424;Q15424-4;Q15424-3	SAFB
Q15427	SF3B4	0.0653092	0.9057	Q15427	SF3B4
Q15434	RBMS2	-0.35924	0.611968	Q15434	RBMS2
Q15459	SF3A1	-0.409177	0.649094	Q15459;Q15459-2	SF3A1
Q15517	CDSN	NA	NA	Q15517	CDSN
Q15637-5	SF1	-0.111368	0.936075	Q15637-5;Q15637-7	SF1
Q15637-6	SF1	-0.14736	0.850543	Q15637-6;Q15637-4;Q15637-3;Q15637-2;Q15637	SF1
Q15717	ELAVL1	0.0615374	0.910029	Q15717;Q15717-2	ELAVL1
Q16540	MRPL23	0.39664	0.745186	Q16540	MRPL23
Q16629-3	SRSF7	0.198755	0.773811	Q16629-3;Q16629-2;Q16629-4;Q16629	SRSF7
Q16630-3	CPSF6	0.547113	0.611968	Q16630-3;Q16630;Q16630-2	CPSF6
Q16658	FSCN1	0.473196	0.693353	Q16658	FSCN1
Q16671-2	AMHR2	0.44276	0.761866	Q16671-2;Q16671	AMHR2
Q16821	PPP1R3A	NA	NA	Q16821	PPP1R3A
Q17RY0-2	CPEB4	-0.406299	0.611968	Q17RY0-2;Q17RY0;Q17RY0-3;Q8NE35-2;Q8NE35	CPEB4;CPEB3
Q1KMD3	HNRNPUL2	-0.3161	0.611968	Q1KMD3	HNRNPUL2
Q29960-2	HLA-C	NA	NA	Q29960-2;Q29940;P30685;P30498;P30495;P30493;P30492;P30491;P30490;P30484;P30464;P18465;P18464;P10319;P30512;P30459;P30457;P30456;P30455;P30453;P30450;P30447;P30443;P18462;P16190;P16189;P16188;P13746;P10316;P10314;P05534;P04439;P01892;P01891;Q29960;P30510;P30508;P30504;P13746-2;Q95604	HLA-C;HLA-B;HLA-A
Q2M296-4	MTHFSD	NA	NA	Q2M296-4;Q2M296-2;Q2M296-3;Q2M296	MTHFSD
Q32P51	HNRNPA1L2	0.25911	0.773811	Q32P51	HNRNPA1L2
Q4G0J3	LARP7	0.297897	0.750891	Q4G0J3;Q4G0J3-3	LARP7
Q4U2R6	MRPL51	-0.46199	0.674504	Q4U2R6	MRPL51
Q52LJ0-2	FAM98B	-0.319784	0.611968	Q52LJ0-2;Q52LJ0	FAM98B
Q53EP0	FNDC3B	-0.375361	0.611968	Q53EP0;Q53EP0-2	FNDC3B
Q53F19	C17orf85	1.0077	0.611968	Q53F19;Q53F19-2	C17orf85
Q53RT3	ASPRV1	NA	NA	Q53RT3	ASPRV1
Q58FF8	HSP90AB2P	0.338095	0.9057	Q58FF8	HSP90AB2P
Q5BKZ1	ZNF326	-0.257811	0.652457	Q5BKZ1	ZNF326
Q5H9U9-2	DDX60L	-0.357017	0.777624	Q5H9U9-2;Q5H9U9	DDX60L
Q5JSZ5	PRRC2B	0.108593	0.848357	Q5JSZ5;Q5JSZ5-5	PRRC2B
Q5JTH9	RRP12	-0.0676803	0.9057	Q5JTH9;Q5JTH9-2;Q5JTH9-3	RRP12
Q5JVS0-2	HABP4	-0.378691	0.773811	Q5JVS0-2;Q5JVS0	HABP4
Q5K651	SAMD9	-0.578269	0.611968	Q5K651	SAMD9
Q5PRF9	SAMD4B	0.0939484	0.9057	Q5PRF9	SAMD4B
Q5QJE6	DNTTIP2	0.0961667	0.880191	Q5QJE6	DNTTIP2
Q5SY16	NOL9	-0.220914	0.9057	Q5SY16	NOL9
Q5T280	C9orf114	0.235522	0.674504	Q5T280	C9orf114
Q5T3I0	GPATCH4	0.498918	0.773811	Q5T3I0;Q5T3I0-3	GPATCH4
Q5T653	MRPL2	0.138385	0.9057	Q5T653	MRPL2
Q5T6F2	UBAP2	0.197735	0.81416	Q5T6F2	UBAP2
Q5T749	KPRP	NA	NA	Q5T749	KPRP
Q5TC82-2	RC3H1	0.0993109	0.89814	Q5TC82-2;Q5TC82	RC3H1
Q5U5Q3	MEX3C	-0.115944	0.872783	Q5U5Q3	MEX3C
Q5VTE0	EEF1A1P5	0.628119	0.773811	Q5VTE0;P68104;P68104-2	EEF1A1P5;EEF1A1
Q5VYS8-6	ZCCHC6	0.0895205	0.944419	Q5VYS8-6;Q5VYS8;Q5VYS8-4	ZCCHC6
Q5VZF2-3	MBNL2	-0.554501	0.611968	Q5VZF2-3;Q5VZF2-2;Q5VZF2	MBNL2
Q659C4	LARP1B	-0.18205	0.777624	Q659C4;Q659C4-2;Q659C4-9	LARP1B
Q6DKI1	RPL7L1	-0.111314	0.892841	Q6DKI1;Q6DKI1-2	RPL7L1
Q6IN84	MRM1	0.0162451	0.978088	Q6IN84	MRM1
Q6NXG1-3	ESRP1	-0.192816	0.705842	Q6NXG1-3;Q6NXG1;Q6NXG1-5;Q6NXG1-4;Q6NXG1-2	ESRP1
Q6NZY4	ZCCHC8	-0.0666329	0.91803	Q6NZY4;Q6NZY4-2	ZCCHC8
Q6P158	DHX57	-0.323877	0.832629	Q6P158;Q6P158-2	DHX57
Q6P2Q9	PRPF8	-0.00421556	0.993472	Q6P2Q9	PRPF8
Q6PEY0	GJB7	NA	NA	Q6PEY0	GJB7
Q6PI48	DARS2	NA	NA	Q6PI48	DARS2
Q6PJT7-2	ZC3H14	-0.130446	0.821742	Q6PJT7-2;Q6PJT7-9;Q6PJT7-3;Q6PJT7-11	ZC3H14
Q6PJT7-5	ZC3H14	0.198035	0.841265	Q6PJT7-5;Q6PJT7;Q6PJT7-10;Q6PJT7-4	ZC3H14
Q6PK04	CCDC137	0.324601	0.773811	Q6PK04	CCDC137
Q6PKG0	LARP1	0.00536663	0.991609	Q6PKG0;Q6PKG0-3	LARP1
Q6Q0C0-2	TRAF7	0.915427	0.745186	Q6Q0C0-2;Q6Q0C0	TRAF7
Q6UN15-4	FIP1L1	0.0652871	0.978088	Q6UN15-4;Q6UN15-3;Q6UN15-5;Q6UN15	FIP1L1
Q6Y7W6-4	GIGYF2	0.0362237	0.959287	Q6Y7W6-4;Q6Y7W6-5;Q6Y7W6;Q6Y7W6-3	GIGYF2
Q6ZUT6-4	C15orf52	-0.121627	0.869114	Q6ZUT6-4;Q6ZUT6;Q6ZUT6-2	C15orf52
Q71DI3	HIST2H3A	1.46313	0.693353	Q71DI3;Q16695;P84243;P68431;Q6NXT2	HIST2H3A;HIST3H3;H3F3A;HIST1H3A;H3F3C
Q71RC2-3	LARP4	-0.23964	0.693353	Q71RC2-3;Q71RC2;Q71RC2-4;Q71RC2-2;Q71RC2-6;Q71RC2-5;Q71RC2-7	LARP4
Q71U36-2	TUBA1A	0.622984	0.694334	Q71U36-2;Q9BQE3;Q71U36;P68363;P68363-2;Q13748;Q13748-2;P68366-2;P68366;Q6PEY2;Q9NY65-2;Q9NY65	TUBA1A;TUBA1C;TUBA1B;TUBA3C;TUBA4A;TUBA3E;TUBA8
Q71UM5	RPS27L	-0.370289	0.611968	Q71UM5;P42677	RPS27L;RPS27
Q76FK4-2	NOL8	0.190569	0.773811	Q76FK4-2;Q76FK4-4;Q76FK4	NOL8
Q7KZ85	SUPT6H	-0.784229	0.64904	Q7KZ85;Q7KZ85-3	SUPT6H
Q7KZF4	SND1	-0.380409	0.611968	Q7KZF4	SND1
Q7L0Y3	TRMT10C	0.280518	0.773811	Q7L0Y3	TRMT10C
Q7L1Q6-2	BZW1	-0.269717	0.798679	Q7L1Q6-2;Q7L1Q6;Q7L1Q6-4;Q7L1Q6-3	BZW1
Q7L2E3-3	DHX30	0.109818	0.901155	Q7L2E3-3;Q7L2E3;Q7L2E3-2	DHX30
Q7RTV0	PHF5A	-0.519536	0.611968	Q7RTV0	PHF5A
Q7Z2T5	TRMT1L	-0.132446	0.868768	Q7Z2T5	TRMT1L
Q7Z2W4	ZC3HAV1	-0.304706	0.611968	Q7Z2W4;Q7Z2W4-2	ZC3HAV1
Q7Z406-5	MYH14	0.726539	0.611968	Q7Z406-5;Q7Z406-4;Q7Z406;Q7Z406-6;Q7Z406-2	MYH14
Q7Z417	NUFIP2	0.374403	0.67553	Q7Z417	NUFIP2
Q7Z739	YTHDF3	0.206871	0.773811	Q7Z739	YTHDF3
Q86TB9-4	PATL1	-0.156006	0.832629	Q86TB9-4;Q86TB9;Q86TB9-2	PATL1
Q86TG7	PEG10	0.293348	0.6843	Q86TG7;Q86TG7-2	PEG10
Q86U38	NOP9	0.119352	0.901155	Q86U38	NOP9
Q86U42-2	PABPN1	-0.388351	0.611968	Q86U42-2;Q86U42;Q92843-2	PABPN1
Q86UE4	MTDH	-0.570261	0.497453	Q86UE4	MTDH
Q86UP2-2	KTN1	-0.388914	0.611968	Q86UP2-2;Q86UP2-4;Q86UP2;Q86UP2-3	KTN1
Q86V81	ALYREF	0.217129	0.773811	Q86V81	ALYREF
Q86VM9	ZC3H18	0.431562	0.611968	Q86VM9;Q86VM9-2	ZC3H18
Q86W50	METTL16	-0.666603	0.679517	Q86W50;Q86W50-2	METTL16
Q86WX3	RPS19BP1	0.479024	0.679517	Q86WX3	RPS19BP1
Q86XN8	MEX3D	-0.227294	0.839622	Q86XN8;Q86XN8-2;Q86XN8-3	MEX3D
Q86XP3-2	DDX42	-0.214819	0.931885	Q86XP3-2;Q86XP3	DDX42
Q86XZ4	SPATS2	0.214365	0.857948	Q86XZ4	SPATS2
Q86Y38	XYLT1	0.512642	0.611968	Q86Y38	XYLT1
Q8IUC0	KRTAP13-1	0.783555	0.401546	Q8IUC0;Q52LG2	KRTAP13-1;KRTAP13-2
Q8IUH3-3	RBM45	-0.068958	0.901155	Q8IUH3-3;Q8IUH3;Q8IUH3-2	RBM45
Q8IUX4	APOBEC3F	-0.119417	0.85804	Q8IUX4	APOBEC3F
Q8IVF2-3	AHNAK2	1.03699	0.670968	Q8IVF2-3;Q8IVF2	AHNAK2
Q8IWA0	WDR75	-0.0186512	0.959489	Q8IWA0	WDR75
Q8IWR0	ZC3H7A	-0.209344	0.745186	Q8IWR0	ZC3H7A
Q8IWT3-3	CUL9	0.155	0.898066	Q8IWT3-3;Q8IWT3	CUL9
Q8IWX8	CHERP	0.83019	0.611968	Q8IWX8	CHERP
Q8IWZ3	ANKHD1	-1.27507	0.565886	Q8IWZ3;Q8IWZ3-4;Q8IWZ3-6	ANKHD1
Q8IWZ8	SUGP1	0.0773609	0.912591	Q8IWZ8	SUGP1
Q8IX01-4	SUGP2	-0.0253883	0.978088	Q8IX01-4;Q8IX01;Q8IX01-3	SUGP2
Q8IXM3	MRPL41	-1.20818	0.611968	Q8IXM3	MRPL41
Q8IXT5	RBM12B	-0.0122024	0.978088	Q8IXT5	RBM12B
Q8IY67-2	RAVER1	-0.249284	0.773811	Q8IY67-2;Q8IY67	RAVER1
Q8IY81	FTSJ3	0.0615988	0.9057	Q8IY81	FTSJ3
Q8IYB3-2	SRRM1	-3.02012	0.611968	Q8IYB3-2;Q8IYB3	SRRM1
Q8IZH2-2	XRN1	-0.959873	0.680335	Q8IZH2-2;Q8IZH2	XRN1
Q8N163	CCAR2	-0.144834	0.777624	Q8N163;Q8N163-2	CCAR2
Q8N1G4	LRRC47	-0.41534	0.716636	Q8N1G4	LRRC47
Q8N567	ZCCHC9	0.241625	0.862264	Q8N567	ZCCHC9
Q8N5P1	ZC3H8	0.0877976	0.91803	Q8N5P1	ZC3H8
Q8N684-2	CPSF7	0.143638	0.897454	Q8N684-2;Q8N684;Q8N684-3	CPSF7
Q8N8A6	DDX51	0.833913	0.649094	Q8N8A6	DDX51
Q8N983-4	MRPL43	0.321346	0.796645	Q8N983-4;Q8N983-3;Q8N983-2;Q8N983;Q8N983-6;Q8N983-7	MRPL43
Q8N9T8	KRI1	0.198958	0.892841	Q8N9T8	KRI1
Q8NC51	SERBP1	-0.265727	0.766332	Q8NC51;Q8NC51-2	SERBP1
Q8NC51-3	SERBP1	NA	NA	Q8NC51-3;Q8NC51-4	SERBP1
Q8NCA5-2	FAM98A	-0.37497	0.611968	Q8NCA5-2;Q8NCA5	FAM98A
Q8ND56-3	LSM14A	-0.359911	0.670968	Q8ND56-3;Q8ND56-2;Q8ND56	LSM14A
Q8NDT2	RBM15B	-0.157751	0.832629	Q8NDT2;Q8NDT2-2	RBM15B
Q8NE71-2	ABCF1	-0.281812	0.816972	Q8NE71-2;Q8NE71	ABCF1
Q8NEF9	SRFBP1	-0.215432	0.83217	Q8NEF9	SRFBP1
Q8NEJ9-2	NGDN	0.296853	0.647395	Q8NEJ9-2;Q8NEJ9	NGDN
Q8NEY8-6	PPHLN1	-0.871637	0.669287	Q8NEY8-6;Q8NEY8-9;Q8NEY8-8;Q8NEY8-2;Q8NEY8-3;Q8NEY8	PPHLN1
Q8NI36	WDR36	0.0976456	0.942463	Q8NI36	WDR36
Q8TB72	PUM2	NA	NA	Q8TB72;Q8TB72-2	PUM2
Q8TB72-3	PUM2	-0.207741	0.761866	Q8TB72-3;Q8TB72-4	PUM2
Q8TDD1	DDX54	0.172611	0.78037	Q8TDD1;Q8TDD1-2	DDX54
Q8TDN6	BRIX1	-0.224566	0.773811	Q8TDN6	BRIX1
Q8TED0	UTP15	-0.0646913	0.9057	Q8TED0;Q8TED0-3	UTP15
Q8TEQ6	GEMIN5	1.28519	0.389467	Q8TEQ6	GEMIN5
Q8WTT2	NOC3L	0.16333	0.777624	Q8WTT2	NOC3L
Q8WU90	ZC3H15	-0.499313	0.773811	Q8WU90	ZC3H15
Q8WUA2	PPIL4	-0.0618102	0.9057	Q8WUA2	PPIL4
Q8WUH6	TMEM263	-0.257784	0.874933	Q8WUH6	TMEM263
Q8WVV4	POF1B	NA	NA	Q8WVV4;Q8WVV4-1;Q8WVV4-3	POF1B
Q8WVV9-5	HNRNPLL	0.0570387	0.9057	Q8WVV9-5;Q8WVV9-4;Q8WVV9	HNRNPLL
Q8WWM7	ATXN2L	0.0980471	0.862264	Q8WWM7;Q8WWM7-6;Q8WWM7-8;Q8WWM7-5;Q8WWM7-4;Q8WWM7-9;Q8WWM7-2;Q8WWM7-3;Q8WWM7-7	ATXN2L
Q8WXF1	PSPC1	-0.0219148	0.959489	Q8WXF1;Q8WXF1-2	PSPC1
Q92499-3	DDX1	0.25375	0.773811	Q92499-3;Q92499;Q92499-2	DDX1
Q92615	LARP4B	-0.328468	0.611968	Q92615	LARP4B
Q92665	MRPS31	-1.30953	0.611968	Q92665	MRPS31
Q92667	AKAP1	-0.13621	0.822397	Q92667;Q92667-2	AKAP1
Q92804-2	TAF15	-0.370882	0.679517	Q92804-2;Q92804	TAF15
Q92841	DDX17	-0.045762	0.931885	Q92841;Q92841-1;Q92841-3;Q92841-2	DDX17
Q92879-2	CELF1	0.488935	0.773811	Q92879-2;Q92879-3;Q92879	CELF1
Q92879-4	CELF1	-0.0972436	0.865235	Q92879-4;Q92879-6;Q92879-5	CELF1
Q92900-2	UPF1	-0.316273	0.611968	Q92900-2;Q92900	UPF1
Q92945	KHSRP	-0.0352878	0.942463	Q92945	KHSRP
Q92979	EMG1	NA	NA	Q92979	EMG1
Q93062-3	RBPMS	0.322261	0.798679	Q93062-3;Q93062-4;Q93062-5;Q93062;Q93062-2	RBPMS
Q93073-2	SECISBP2L	-0.940037	0.611968	Q93073-2;Q93073	SECISBP2L
Q969S3	ZNF622	0.0724047	0.947866	Q969S3	ZNF622
Q969X6	CIRH1A	-0.287571	0.740193	Q969X6;Q969X6-2;Q969X6-3	CIRH1A
Q969Z0	TBRG4	-0.203221	0.816659	Q969Z0;Q969Z0-2	TBRG4
Q96AE4	FUBP1	-0.0524402	0.910936	Q96AE4	FUBP1
Q96AE4-2	FUBP1	0.485364	0.679517	Q96AE4-2	FUBP1
Q96AG4	LRRC59	-0.291131	0.832629	Q96AG4	LRRC59
Q96CM3-2	RPUSD4	-0.230867	0.802506	Q96CM3-2;Q96CM3	RPUSD4
Q96CT7	CCDC124	0.0231983	0.978088	Q96CT7	CCDC124
Q96DH6-2	MSI2	0.172606	0.822397	Q96DH6-2;Q96DH6;Q96DH6-3	MSI2
Q96E39	RBMXL1	0.239294	0.773811	Q96E39	RBMXL1
Q96EP5	DAZAP1	-0.0898305	0.902872	Q96EP5;Q96EP5-2	DAZAP1
Q96EU6-2	RRP36	0.398443	0.611968	Q96EU6-2;Q96EU6	RRP36
Q96EV2	RBM33	0.332234	0.815435	Q96EV2	RBM33
Q96EY7	PTCD3	-0.132528	0.832629	Q96EY7	PTCD3
Q96G21	IMP4	-0.639995	0.670968	Q96G21	IMP4
Q96GQ7	DDX27	0.111795	0.872783	Q96GQ7	DDX27
Q96HR8-2	NAF1	NA	NA	Q96HR8-2;Q96HR8	NAF1
Q96I24	FUBP3	-0.134492	0.822397	Q96I24	FUBP3
Q96IZ5-2	RBM41	0.539381	0.719055	Q96IZ5-2;Q96IZ5	RBM41
Q96KR1	ZFR	-0.169592	0.807993	Q96KR1	ZFR
Q96MU7-2	YTHDC1	0.0707652	0.9057	Q96MU7-2;Q96MU7	YTHDC1
Q96P11-2	NSUN5	0.327746	0.773811	Q96P11-2;Q96P11-5;Q96P11;Q96P11-4	NSUN5
Q96P63	SERPINB12	-0.169653	0.9057	Q96P63;Q96P63-2	SERPINB12
Q96PK6	RBM14	-0.0395927	0.942463	Q96PK6	RBM14
Q96PU8-5	QKI	0.157687	0.89814	Q96PU8-5;Q96PU8-9;Q96PU8-8;Q96PU8-6;Q96PU8-3;Q96PU8	QKI
Q96QC0	PPP1R10	-0.181968	0.777624	Q96QC0	PPP1R10
Q96QD9	FYTTD1	-0.143502	0.822397	Q96QD9;Q96QD9-2;Q96QD9-3	FYTTD1
Q96QR8	PURB	-0.0334797	0.942463	Q96QR8	PURB
Q96SI9-2	STRBP	-0.231141	0.773811	Q96SI9-2;Q96SI9	STRBP
Q96T21	SECISBP2	0.61219	0.773811	Q96T21	SECISBP2
Q96T37-4	RBM15	0.0926392	0.9057	Q96T37-4;Q96T37-2;Q96T37-3;Q96T37	RBM15
Q96T58	SPEN	-0.0800373	0.9057	Q96T58	SPEN
Q99575	POP1	-0.0851791	0.91803	Q99575	POP1
Q99590-2	SCAF11	-0.134489	0.9057	Q99590-2;Q99590	SCAF11
Q99613-2	EIF3C	-0.0605206	0.910936	Q99613-2;Q99613;B5ME19	EIF3C;EIF3CL
Q99623-2	PHB2	2.30408	0.611968	Q99623-2;Q99623	PHB2
Q99700-2	ATXN2	-0.15894	0.777624	Q99700-2;Q99700-4;Q99700;Q99700-5	ATXN2
Q99729-3	HNRNPAB	0.08701	0.901155	Q99729-3;Q99729-2	HNRNPAB
Q99729-4	HNRNPAB	0.746564	0.898066	Q99729-4;Q99729	HNRNPAB
Q99848	EBNA1BP2	0.288353	0.669287	Q99848	EBNA1BP2
Q99878	HIST1H2AJ	1.53833	0.693353	Q99878;Q96KK5;Q9BTM1;Q16777;Q6FI13;P20671;P0C0S8;Q9BTM1-2;Q71UI9-2;Q71UI9;P0C0S5;Q93077;Q7L7L0;P04908;Q96QV6;P16104	HIST1H2AJ;HIST1H2AH;H2AFJ;HIST2H2AC;HIST2H2AA3;HIST1H2AD;HIST1H2AG;H2AFV;H2AFZ;HIST1H2AC;HIST3H2A;HIST1H2AB;HIST1H2AA;H2AFX
Q99880	HIST1H2BL	1.13232	0.705842	Q99880;Q99879;Q99877;Q93079;Q8N257;Q5QNW6;Q16778;P62807;P58876;P57053;P33778;P23527;P06899;O60814;Q96A08;Q5QNW6-2	HIST1H2BL;HIST1H2BM;HIST1H2BN;HIST1H2BH;HIST3H2BB;HIST2H2BF;HIST2H2BE;HIST1H2BC;HIST1H2BD;H2BFS;HIST1H2BB;HIST1H2BO;HIST1H2BJ;HIST1H2BK;HIST1H2BA
Q9BQ04	RBM4B	-0.232006	0.822397	Q9BQ04	RBM4B
Q9BQ39	DDX50	-0.245797	0.670968	Q9BQ39	DDX50
Q9BQG0	MYBBP1A	-0.101966	0.903422	Q9BQG0;Q9BQG0-2	MYBBP1A
Q9BRJ2	MRPL45	-0.070113	0.897454	Q9BRJ2	MRPL45
Q9BRJ6	C7orf50	0.187708	0.773811	Q9BRJ6	C7orf50
Q9BRL6-2	SRSF8	0.0643256	0.9057	Q9BRL6-2;Q9BRL6	SRSF8
Q9BRP8-2	WIBG	-0.266577	0.679517	Q9BRP8-2;Q9BRP8	WIBG
Q9BRT6	LLPH	NA	NA	Q9BRT6	LLPH
Q9BRZ2	TRIM56	0.014149	0.978088	Q9BRZ2;Q9BRZ2-2	TRIM56
Q9BSC4-4	NOL10	-0.163483	0.850972	Q9BSC4-4;Q9BSC4;Q9BSC4-2	NOL10
Q9BTD8-4	RBM42	-0.989643	0.611968	Q9BTD8-4;Q9BTD8-2;Q9BTD8-3;Q9BTD8	RBM42
Q9BTL3	FAM103A1	-0.252346	0.694893	Q9BTL3	FAM103A1
Q9BU76-3	MMTAG2	-0.162031	0.88372	Q9BU76-3;Q9BU76-4;Q9BU76	MMTAG2
Q9BUJ2-2	HNRNPUL1	0.320704	0.693353	Q9BUJ2-2;Q9BUJ2;Q9BUJ2-4;Q9BUJ2-3	HNRNPUL1
Q9BVI4	NOC4L	0.409914	0.807993	Q9BVI4	NOC4L
Q9BVJ6-3	UTP14A	0.30898	0.611968	Q9BVJ6-3;Q9BVJ6;Q9BVJ6-2	UTP14A
Q9BVP2-2	GNL3	-0.0276716	0.959489	Q9BVP2-2;Q9BVP2	GNL3
Q9BWF3	RBM4	0.0139412	0.979279	Q9BWF3;Q9BWF3-4;Q9BWF3-3;Q9BWF3-2	RBM4
Q9BWT6	MND1	-0.261132	0.880622	Q9BWT6	MND1
Q9BX40	LSM14B	-0.63813	0.611968	Q9BX40;Q9BX40-2	LSM14B
Q9BXJ9-4	NAA15	0.512104	0.674504	Q9BXJ9-4;Q9BXJ9	NAA15
Q9BXP5-4	SRRT	-0.272795	0.832629	Q9BXP5-4;Q9BXP5-2;Q9BXP5-3;Q9BXP5;Q9BXP5-5	SRRT
Q9BXR0-2	QTRT1	0.782246	0.611968	Q9BXR0-2;Q9BXR0	QTRT1
Q9BXY0	MAK16	1.59803	0.670968	Q9BXY0	MAK16
Q9BY44-3	EIF2A	-0.199431	0.779747	Q9BY44-3;Q9BY44;Q9BY44-4;Q9BY44-2	EIF2A
Q9BY77	POLDIP3	0.12491	0.872783	Q9BY77;Q9BY77-2	POLDIP3
Q9BYD1	MRPL13	-0.457	0.611968	Q9BYD1	MRPL13
Q9BYD3-2	MRPL4	-0.311726	0.832629	Q9BYD3-2;Q9BYD3	MRPL4
Q9BYD6	MRPL1	-0.231691	0.816659	Q9BYD6	MRPL1
Q9BYG3	NIFK	-0.110144	0.909156	Q9BYG3	NIFK
Q9BYJ9	YTHDF1	0.203947	0.773811	Q9BYJ9	YTHDF1
Q9BYK8	HELZ2	-0.0203012	0.96679	Q9BYK8;Q9BYK8-2;Q9BYK8-4	HELZ2
Q9BZE1	MRPL37	-0.395194	0.648961	Q9BZE1	MRPL37
Q9BZE2	PUS3	NA	NA	Q9BZE2	PUS3
Q9BZE4	GTPBP4	-0.126241	0.893042	Q9BZE4;Q9BZE4-2;Q9BZE4-3	GTPBP4
Q9BZZ5-2	API5	-0.438574	0.611968	Q9BZZ5-2;Q9BZZ5;Q9BZZ5-3;Q9BZZ5-6;Q9BZZ5-5;Q9BZZ5-1	API5
Q9C0B0	UNK	-0.156645	0.850543	Q9C0B0	UNK
Q9C0D9	EPT1	0.116504	0.913131	Q9C0D9	EPT1
Q9C0J8	WDR33	-0.525417	0.611968	Q9C0J8	WDR33
Q9GZR7	DDX24	0.0906853	0.901155	Q9GZR7;Q9GZR7-2	DDX24
Q9GZT3-2	SLIRP	0.104082	0.9057	Q9GZT3-2;Q9GZT3	SLIRP
Q9GZV4	EIF5A2	-0.517177	0.652457	Q9GZV4;Q6IS14;P63241;P63241-2	EIF5A2;EIF5AL1;EIF5A
Q9H000-2	MKRN2	0.314791	0.777624	Q9H000-2;Q9H000	MKRN2
Q9H0A0-2	NAT10	0.254982	0.778909	Q9H0A0-2;Q9H0A0	NAT10
Q9H0D6-2	XRN2	-0.221086	0.745186	Q9H0D6-2;Q9H0D6	XRN2
Q9H0J9	PARP12	-0.617454	0.401546	Q9H0J9	PARP12
Q9H0L4	CSTF2T	-0.0159664	0.972819	Q9H0L4	CSTF2T
Q9H0S4-2	DDX47	0.296433	0.857578	Q9H0S4-2;Q9H0S4	DDX47
Q9H0Z9	RBM38	-0.161277	0.901155	Q9H0Z9;Q9H0Z9-2;Q9BX46	RBM38;RBM24
Q9H2U1-2	DHX36	-0.301476	0.6805	Q9H2U1-2;Q9H2U1;Q9H2U1-3	DHX36
Q9H307-2	PNN	-0.0639178	0.9057	Q9H307-2;Q9H307	PNN
Q9H3H3	C11orf68	0.283589	0.849942	Q9H3H3;Q9H3H3-2;Q9H3H3-3	C11orf68
Q9H501	ESF1	0.423372	0.773811	Q9H501	ESF1
Q9H5Q4	TFB2M	-0.255831	0.719055	Q9H5Q4	TFB2M
Q9H694	BICC1	0.259833	0.674504	Q9H694;Q9H694-2	BICC1
Q9H6R4-2	NOL6	0.192849	0.898066	Q9H6R4-2;Q9H6R4-4;Q9H6R4;Q9H6R4-3	NOL6
Q9H6S0	YTHDC2	0.483823	0.790474	Q9H6S0	YTHDC2
Q9H6T0-2	ESRP2	-0.167218	0.773811	Q9H6T0-2;Q9H6T0	ESRP2
Q9H7B2	RPF2	0.108384	0.838545	Q9H7B2	RPF2
Q9H8H0	NOL11	0.232634	0.798679	Q9H8H0	NOL11
Q9H8H2	DDX31	0.111526	0.832629	Q9H8H2;Q9H8H2-4;Q9H8H2-2	DDX31
Q9H9Y2	RPF1	0.0248587	0.952128	Q9H9Y2	RPF1
Q9HAU5-2	UPF2	-2.29873	0.565886	Q9HAU5-2;Q9HAU5	UPF2
Q9HAV4	XPO5	-0.468024	0.611968	Q9HAV4	XPO5
Q9HB71-2	CACYBP	NA	NA	Q9HB71-2;Q9HB71	CACYBP
Q9HBD1-6	RC3H2	-1.01477	0.611968	Q9HBD1-6;Q9HBD1-4;Q9HBD1;Q9HBD1-2;Q9HBD1-3	RC3H2
Q9HCD5	NCOA5	0.159526	0.893671	Q9HCD5	NCOA5
Q9HCE1	MOV10	-0.132697	0.805385	Q9HCE1;Q9HCE1-2	MOV10
Q9HCS2	CYP4F12	-3.75256	0.652457	Q9HCS2	CYP4F12
Q9NP64-2	ZCCHC17	-0.168599	0.931885	Q9NP64-2;Q9NP64-3;Q9NP64	ZCCHC17
Q9NQ55-2	PPAN	-0.00296775	0.993472	Q9NQ55-2;Q9NQ55;Q9NQ55-3	PPAN
Q9NQZ2	UTP3	-0.163927	0.865664	Q9NQZ2	UTP3
Q9NR30	DDX21	0.162024	0.798679	Q9NR30;Q9NR30-2	DDX21
Q9NR56	MBNL1	0.0525947	0.925834	Q9NR56;Q9NR56-7;Q9NR56-6;Q9NR56-2;Q9NR56-5;Q9NR56-3;Q9NR56-4	MBNL1
Q9NRA8-2	EIF4ENIF1	-0.702673	0.611968	Q9NRA8-2;Q9NRA8;Q9NRA8-3	EIF4ENIF1
Q9NSD9	FARSB	-0.187621	0.892841	Q9NSD9;Q9NSD9-2	FARSB
Q9NTZ6	RBM12	-0.226225	0.773811	Q9NTZ6	RBM12
Q9NUD5	ZCCHC3	0.358277	0.611968	Q9NUD5;Q9NUD5-2	ZCCHC3
Q9NUK0-2	MBNL3	0.528414	0.773811	Q9NUK0-2;Q9NUK0	MBNL3
Q9NUL3-6	STAU2	-0.267262	0.669287	Q9NUL3-6;Q9NUL3-8;Q9NUL3-3;Q9NUL3-7;Q9NUL3-2;Q9NUL3;Q9NUL3-4	STAU2
Q9NUL5-4	C19orf66	0.602738	0.611968	Q9NUL5-4;Q9NUL5;Q9NUL5-3;Q9NUL5-2	C19orf66
Q9NUL7	DDX28	-0.15625	0.777624	Q9NUL7	DDX28
Q9NUQ6	SPATS2L	0.290627	0.611968	Q9NUQ6;Q9NUQ6-4;Q9NUQ6-3;Q9NUQ6-2	SPATS2L
Q9NV06	DCAF13	0.125199	0.832629	Q9NV06	DCAF13
Q9NV31	IMP3	-0.0350858	0.942463	Q9NV31	IMP3
Q9NVN8	GNL3L	0.0811578	0.952534	Q9NVN8	GNL3L
Q9NVP1	DDX18	0.213064	0.750675	Q9NVP1	DDX18
Q9NVS2	MRPS18A	-0.0966733	0.880622	Q9NVS2;Q9NVS2-2	MRPS18A
Q9NVU7-2	SDAD1	-0.0977794	0.904135	Q9NVU7-2;Q9NVU7	SDAD1
Q9NVV4	MTPAP	-0.074976	0.9057	Q9NVV4;Q9NVV4-2	MTPAP
Q9NW13	RBM28	0.442473	0.670968	Q9NW13;Q9NW13-2	RBM28
Q9NW64	RBM22	-0.0557165	0.9057	Q9NW64;Q9NW64-2	RBM22
Q9NWH9	SLTM	0.111167	0.874933	Q9NWH9;Q9NWH9-3	SLTM
Q9NX05	FAM120C	-0.316376	0.64904	Q9NX05	FAM120C
Q9NX07	TRNAU1AP	-0.0871854	0.9057	Q9NX07;Q9NX07-2	TRNAU1AP
Q9NX24	NHP2	-0.272824	0.87875	Q9NX24	NHP2
Q9NX58	LYAR	-0.0528545	0.96539	Q9NX58	LYAR
Q9NXG2	THUMPD1	0.688318	0.611968	Q9NXG2	THUMPD1
Q9NXZ2	DDX43	-0.557565	0.660996	Q9NXZ2	DDX43
Q9NY12-2	GAR1	0.155776	0.832629	Q9NY12-2;Q9NY12	GAR1
Q9NY61	AATF	-0.142517	0.89814	Q9NY61	AATF
Q9NY93-2	DDX56	0.068625	0.91803	Q9NY93-2;Q9NY93	DDX56
Q9NYF8-2	BCLAF1	0.331975	0.670968	Q9NYF8-2;Q9NYF8;Q9NYF8-4	BCLAF1
Q9NYF8-3	BCLAF1	0.0940201	0.88372	Q9NYF8-3	BCLAF1
Q9NYL2	ZAK	0.0761339	0.978088	Q9NYL2	ZAK
Q9NYY8	FASTKD2	0.213184	0.729609	Q9NYY8;Q9NYY8-2	FASTKD2
Q9NZB2	FAM120A	-0.204284	0.71736	Q9NZB2;Q9NZB2-6;Q9NZB2-4	FAM120A
Q9NZI8	IGF2BP1	-0.311842	0.615039	Q9NZI8;Q9NZI8-2	IGF2BP1
Q9NZM5	GLTSCR2	-0.0603002	0.9057	Q9NZM5	GLTSCR2
Q9NZT1	CALML5	NA	NA	Q9NZT1	CALML5
Q9P015	MRPL15	0.180178	0.773811	Q9P015	MRPL15
Q9P031	CCDC59	0.161654	0.893671	Q9P031	CCDC59
Q9P035-2	HACD3	-0.629712	0.670968	Q9P035-2;Q9P035	HACD3
Q9P258	RCC2	1.43656	0.519004	Q9P258	RCC2
Q9P275	USP36	0.0436097	0.942463	Q9P275;Q9P275-2	USP36
Q9P2E3	ZNFX1	-0.341679	0.611968	Q9P2E3;Q9P2E3-2	ZNFX1
Q9P2E9-2	RRBP1	-0.0340336	0.962097	Q9P2E9-2;Q9P2E9;Q9P2E9-3	RRBP1
Q9P2K5	MYEF2	-0.177952	0.835871	Q9P2K5	MYEF2
Q9P2K5-2	MYEF2	-0.427362	0.611968	Q9P2K5-2	MYEF2
Q9P2N5	RBM27	-0.250351	0.777624	Q9P2N5	RBM27
Q9UBU9	NXF1	0.236836	0.777624	Q9UBU9;Q9UBU9-2	NXF1
Q9UG63	ABCF2	-0.526496	0.777624	Q9UG63;Q9UG63-2	ABCF2
Q9UGR2-2	ZC3H7B	-0.401725	0.611968	Q9UGR2-2;Q9UGR2	ZC3H7B
Q9UH17	APOBEC3B	-0.18159	0.777624	Q9UH17;Q9UH17-3;Q9UH17-2	APOBEC3B
Q9UHX1-6	PUF60	-0.136144	0.827612	Q9UHX1-6;Q9UHX1-4;Q9UHX1-5;Q9UHX1-2;Q9UHX1-3;Q9UHX1	PUF60
Q9UI30-2	TRMT112	0.0858422	0.936075	Q9UI30-2;Q9UI30	TRMT112
Q9UKA9-4	PTBP2	0.0626243	0.9057	Q9UKA9-4;Q9UKA9-3;Q9UKA9;Q9UKA9-2;Q9UKA9-6;Q9UKA9-5	PTBP2
Q9UKD2	MRTO4	-0.230438	0.901155	Q9UKD2	MRTO4
Q9UKM9	RALY	-0.131255	0.822397	Q9UKM9;Q9UKM9-2	RALY
Q9UKV3-5	ACIN1	-0.726169	0.827816	Q9UKV3-5;Q9UKV3;Q9UKV3-3;Q9UKV3-2	ACIN1
Q9UKV8	AGO2	-0.199328	0.773811	Q9UKV8;Q9UKV8-2	AGO2
Q9UKY7-2	CDV3	0.0453988	0.973196	Q9UKY7-2;Q9UKY7;Q9UKY7-3	CDV3
Q9ULC3	RAB23	-0.386602	0.901155	Q9ULC3	RAB23
Q9ULE4	FAM184B	0.238877	0.89814	Q9ULE4	FAM184B
Q9ULW3	ABT1	0.420596	0.773811	Q9ULW3	ABT1
Q9ULX3	NOB1	-0.201596	0.832629	Q9ULX3	NOB1
Q9ULX6	AKAP8L	-0.567113	0.773811	Q9ULX6;Q9ULX6-2	AKAP8L
Q9UN81	L1RE1	-0.0643838	0.942463	Q9UN81	L1RE1
Q9UN86	G3BP2	-0.11164	0.912591	Q9UN86	G3BP2
Q9UN86-2	G3BP2	-0.722133	0.344768	Q9UN86-2	G3BP2
Q9UNP9-2	PPIE	-0.321652	0.901155	Q9UNP9-2;Q9UNP9;Q9UNP9-3	PPIE
Q9UNQ2	DIMT1	-0.0198344	0.978088	Q9UNQ2	DIMT1
Q9UNX3	RPL26L1	-0.283061	0.729609	Q9UNX3;P61254	RPL26L1;RPL26
Q9UNX4	WDR3	0.0642505	0.901155	Q9UNX4	WDR3
Q9UPQ9-1	TNRC6B	-0.100836	0.892841	Q9UPQ9-1;Q9UPQ9	TNRC6B
Q9UPT8	ZC3H4	0.10466	0.897454	Q9UPT8	ZC3H4
Q9UQ35	SRRM2	-0.168877	0.88372	Q9UQ35	SRRM2
Q9UQ80	PA2G4	0.141378	0.87875	Q9UQ80;Q9UQ80-2	PA2G4
Q9Y262-2	EIF3L	0.0744527	0.903422	Q9Y262-2;Q9Y262	EIF3L
Q9Y285-2	FARSA	-1.41201	0.680335	Q9Y285-2;Q9Y285	FARSA
Q9Y295	DRG1	-0.865756	0.389467	Q9Y295	DRG1
Q9Y2K5	R3HDM2	0.41338	0.611968	Q9Y2K5;Q9Y2K5-2;Q9Y2K5-3	R3HDM2
Q9Y2R4	DDX52	-0.106651	0.901155	Q9Y2R4	DDX52
Q9Y2R9	MRPS7	-0.158424	0.819102	Q9Y2R9	MRPS7
Q9Y2W1	THRAP3	0.117583	0.880075	Q9Y2W1	THRAP3
Q9Y2X3	NOP58	-0.105354	0.880622	Q9Y2X3	NOP58
Q9Y2Z4	YARS2	-1.40242	0.611968	Q9Y2Z4	YARS2
Q9Y324	FCF1	0.0804755	0.901155	Q9Y324	FCF1
Q9Y333	LSM2	-0.139412	0.892841	Q9Y333	LSM2
Q9Y383	LUC7L2	0.931797	0.611968	Q9Y383;Q96HJ9-2;Q9Y383-3;Q9Y383-2	LUC7L2
Q9Y3A2	UTP11L	-0.0456479	0.942463	Q9Y3A2	UTP11L
Q9Y3B4	SF3B6	-0.422957	0.670968	Q9Y3B4	SF3B6
Q9Y3B9	RRP15	-0.396836	0.880191	Q9Y3B9	RRP15
Q9Y3C1	NOP16	0.125683	0.938151	Q9Y3C1;Q9Y3C1-3;Q9Y3C1-2	NOP16
Q9Y3D9	MRPS23	-0.00833713	0.990121	Q9Y3D9	MRPS23
Q9Y3F4	STRAP	-0.290672	0.611968	Q9Y3F4;Q9Y3F4-2	STRAP
Q9Y3I0	RTCB	-1.54764	0.0250269	Q9Y3I0	RTCB
Q9Y3T9	NOC2L	-0.695781	0.611968	Q9Y3T9	NOC2L
Q9Y3X0	CCDC9	0.100697	0.872783	Q9Y3X0	CCDC9
Q9Y3Y2-4	CHTOP	-0.0932571	0.898066	Q9Y3Y2-4;Q9Y3Y2;Q9Y3Y2-3	CHTOP
Q9Y4C8	RBM19	0.139912	0.849942	Q9Y4C8	RBM19
Q9Y4W2-3	LAS1L	-0.116231	0.901155	Q9Y4W2-3;Q9Y4W2-2;Q9Y4W2	LAS1L
Q9Y4Z0	LSM4	-1.05579	0.611968	Q9Y4Z0	LSM4
Q9Y520-4	PRRC2C	0.000888076	0.997107	Q9Y520-4;Q9Y520-5;Q9Y520;Q9Y520-7;Q9Y520-6;Q9Y520-3;Q9Y520-2	PRRC2C
Q9Y580	RBM7	-0.0887224	0.942463	Q9Y580	RBM7
Q9Y5A9	YTHDF2	0.0889654	0.872783	Q9Y5A9;Q9Y5A9-2	YTHDF2
Q9Y5J1	UTP18	0.00345022	0.992662	Q9Y5J1	UTP18
Q9Y5S9-2	RBM8A	-0.0475431	0.942463	Q9Y5S9-2;Q9Y5S9	RBM8A
Q9Y6A9	SPCS1	0.227203	0.832629	Q9Y6A9	SPCS1
Q9Y6E2	BZW2	-0.348976	0.827816	Q9Y6E2	BZW2
Q9Y6G3	MRPL42	-0.414837	0.773811	Q9Y6G3	MRPL42
Q9Y6K5	OAS3	0.856754	0.611968	Q9Y6K5	OAS3
Q9Y6M1-1	IGF2BP2	-0.443066	0.565886	Q9Y6M1-1;Q9Y6M1;Q9Y6M1-5;Q9Y6M1-3;Q9Y6M1-4	IGF2BP2
Q9Y6M1-6	IGF2BP2	-0.293058	0.777624	Q9Y6M1-6	IGF2BP2
sp|P0DTC1|R1A_SARS2	sp|P0DTC1|R1A_SARS2	5.89723	0.00923517	sp|P0DTC1|R1A_SARS2;sp|P0DTD1|R1AB_SARS2
sp|P0DTC2|SPIKE_SARS2	sp|P0DTC2|SPIKE_SARS2	3.19294	0.00234262	sp|P0DTC2|SPIKE_SARS2
sp|P0DTC5|VME1_SARS2	sp|P0DTC5|VME1_SARS2	1.84128	0.611968	sp|P0DTC5|VME1_SARS2
sp|P0DTC9|NCAP_SARS2	sp|P0DTC9|NCAP_SARS2	11.005	7.01573e-05	sp|P0DTC9|NCAP_SARS2
sp|P0DTD2|ORF9B_SARS2	sp|P0DTD2|ORF9B_SARS2	NA	NA	sp|P0DTD2|ORF9B_SARS2

## Sheet: SARS-Cov2_cRIC_(Inf vs M) 24hpi
Unique.protein.ID	Gene.name	logFC	adj.P.Val	Majority.protein.IDs	Gene.names
A0AV96	RBM47	0.774331	0.0140686	A0AV96	RBM47
A0AV96-2	RBM47	-0.124276	0.628907	A0AV96-2	RBM47
A5YKK6-3	CNOT1	-2.83225	0.0116231	A5YKK6-3;A5YKK6-2;A5YKK6;A5YKK6-4	CNOT1
A6NHQ2	FBLL1	0.159391	0.778596	A6NHQ2	FBLL1
O00178	GTPBP1	3.37606	0.0041772	O00178	GTPBP1
O00267-2	SUPT5H	0.360534	0.310762	O00267-2;O00267	SUPT5H
O00299	CLIC1	0.985162	0.19587	O00299	CLIC1
O00411	POLRMT	-2.13435	0.0242845	O00411	POLRMT
O00422	SAP18	1.13811	0.0294495	O00422	SAP18
O00425	IGF2BP3	-0.765948	0.017102	O00425	IGF2BP3
O00541	PES1	-1.20231	0.0226325	O00541;O00541-2	PES1
O00566	MPHOSPH10	-1.31494	0.0348209	O00566	MPHOSPH10
O00567	NOP56	-0.076251	0.838645	O00567	NOP56
O00571	DDX3X	0.704124	0.0125255	O00571;O00571-2;O15523-2;O15523	DDX3X;DDX3Y
O14787-2	TNPO2	0.392227	0.0724894	O14787-2;Q92973-2;Q92973;Q92973-3;O14787	TNPO2;TNPO1
O14880	MGST3	0.0901632	0.84129	O14880	MGST3
O14979	HNRNPDL	1.0374	0.0142292	O14979	HNRNPDL
O14979-3	HNRNPDL	1.16777	0.0120473	O14979-3;O14979-2	HNRNPDL
O15042-2	U2SURP	2.48033	0.411428	O15042-2;O15042;O15042-3	U2SURP
O15197-3	EPHB6	-0.682611	0.0950141	O15197-3;O15197-2;O15197	EPHB6
O15213	WDR46	-0.687855	0.158962	O15213	WDR46
O15226	NKRF	0.0166899	0.972112	O15226;O15226-2	NKRF
O15234	CASC3	0.674528	0.0349857	O15234	CASC3
O15260-2	SURF4	0.113366	0.76901	O15260-2;O15260	SURF4
O15371-3	EIF3D	-0.928876	0.0371794	O15371-3;O15371;O15371-2	EIF3D
O43143	DHX15	-0.0959541	0.805358	O43143	DHX15
O43148	RNMT	0.00259911	0.995664	O43148;O43148-2	RNMT
O43159	RRP8	-1.4108	0.0585218	O43159	RRP8
O43251-6	RBFOX2	-0.22741	0.537416	O43251-6;O43251-8;O43251-5;O43251-10;O43251-2;O43251;O43251-3;O43251-9;Q9NWB1-3;O43251-4;Q9NWB1-4;Q9NWB1-5;Q9NWB1;O43251-7;Q9NWB1-2	RBFOX2;RBFOX1
O43314-2	PPIP5K2	0.193423	0.674787	O43314-2;O43314	PPIP5K2
O43390	HNRNPR	0.629363	0.0377636	O43390;O43390-3	HNRNPR
O43390-2	HNRNPR	1.17604	0.628907	O43390-2;O43390-4	HNRNPR
O43432-4	EIF4G3	0.30335	0.487609	O43432-4;O43432;O43432-3	EIF4G3
O43670-3	ZNF207	0.242833	0.501066	O43670-3;O43670-2;O43670;O43670-4	ZNF207
O43707-3	ACTN4	5.39538	0.300502	O43707-3;O43707;O43707-2;P12814-2;P12814;P35609-2;P35609;Q08043;P12814-3;P12814-4	ACTN4;ACTN1;ACTN2;ACTN3
O43809	NUDT21	0.559716	0.142167	O43809	NUDT21
O43823	AKAP8	0.264506	0.214093	O43823	AKAP8
O60282	KIF5C	NA	NA	O60282	KIF5C
O60287	URB1	-0.810381	0.226164	O60287	URB1
O60306	AQR	-0.261532	0.41329	O60306	AQR
O60506	SYNCRIP	0.342155	0.147227	O60506;O60506-2	SYNCRIP
O60506-3	SYNCRIP	-0.501788	0.0365516	O60506-3;O60506-4;O60506-5	SYNCRIP
O60832	DKC1	-0.846799	0.0493691	O60832;O60832-2	DKC1
O60841	EIF5B	0.434689	0.359572	O60841	EIF5B
O60869-2	EDF1	-2.02994	0.121219	O60869-2;O60869-3;O60869	EDF1
O75127	PTCD1	0.775721	0.0534014	O75127	PTCD1
O75152	ZC3H11A	1.13722	0.0125255	O75152	ZC3H11A
O75179-6	ANKRD17	-2.12523	0.0283124	O75179-6;O75179-7;O75179-2;O75179	ANKRD17
O75223	GGCT	NA	NA	O75223	GGCT
O75319	DUSP11	-1.28366	0.0561202	O75319	DUSP11
O75369-5	FLNB	0.00264612	0.995664	O75369-5;O75369-4;O75369-7;O75369-6;O75369-3;O75369-2;O75369-9;O75369;O75369-8	FLNB
O75494-5	SRSF10	0.190722	0.559682	O75494-5;O75494-4;O75494-6;O75494-3;O75494-2;O75494	SRSF10
O75525-2	KHDRBS3	0.427312	0.0994552	O75525-2;O75525	KHDRBS3
O75533	SF3B1	-0.284771	0.248028	O75533	SF3B1
O75534	CSDE1	0.499121	0.0355576	O75534;O75534-4;O75534-2;O75534-3	CSDE1
O75616	ERAL1	-1.74659	0.00554583	O75616;O75616-2	ERAL1
O75683	SURF6	-0.676888	0.317708	O75683	SURF6
O75691	UTP20	-0.981017	0.0334804	O75691	UTP20
O75821	EIF3G	0.548656	0.0511098	O75821	EIF3G
O75822-2	EIF3J	-0.468175	0.272215	O75822-2;O75822-3;O75822	EIF3J
O75940	SMNDC1	-2.60684	0.114764	O75940	SMNDC1
O76021	RSL1D1	-0.7743	0.0955958	O76021	RSL1D1
O95218-2	ZRANB2	0.331213	0.802837	O95218-2;O95218	ZRANB2
O95478	NSA2	-0.923836	0.0228512	O95478	NSA2
O95628-5	CNOT4	-0.242442	0.508882	O95628-5;O95628-3;O95628-2;O95628;O95628-8;O95628-4;O95628-7;O95628-9;O95628-10;O95628-6	CNOT4
O95639-3	CPSF4	0.839745	0.10547	O95639-3;O95639-2;O95639	CPSF4
O95758-1	PTBP3	0.0107751	0.972112	O95758-1;O95758-6;O95758;O95758-5;O95758-4;O95758-7;O95758-2	PTBP3
O95777	LSM8	0.116311	0.860883	O95777	LSM8
O95793-2	STAU1	-0.580942	0.0251992	O95793-2;O95793	STAU1
O95793-3	STAU1	0.0764863	0.965512	O95793-3	STAU1
O95926-2	SYF2	-0.285743	0.894949	O95926-2;O95926	SYF2
O95985-3	TOP3B	1.02119	0.128583	O95985-3;O95985-2;O95985	TOP3B
P00338	LDHA	0.575558	0.238818	P00338;P00338-3;P00338-5;P00338-2;P00338-4	LDHA
P00403	MT-CO2	0.691574	0.495639	P00403	MT-CO2
P00558	PGK1	0.207237	0.776962	P00558;P00558-2	PGK1
P01834	IGKC	NA	NA	P01834	IGKC
P01857	IGHG1	NA	NA	P01857	IGHG1
P02452	COL1A1	NA	NA	P02452	COL1A1
P02545-2	LMNA	NA	NA	P02545-2;P02545-6;P02545-3;P02545	LMNA
P04040	CAT	NA	NA	P04040	CAT
P04075	ALDOA	0.562667	0.330462	P04075;P04075-2	ALDOA
P04406-2	GAPDH	0.538292	0.440258	P04406-2;P04406	GAPDH
P05089	ARG1	NA	NA	P05089;P05089-2;P05089-3	ARG1
P05120	SERPINB2	NA	NA	P05120	SERPINB2
P05141	SLC25A5	0.184339	0.802837	P05141	SLC25A5
P05198	EIF2S1	-0.94264	0.0297132	P05198	EIF2S1
P05388-2	RPLP0	0.972933	0.0311996	P05388-2;Q8NHW5;P05388	RPLP0;RPLP0P6
P05455	SSB	-0.0488735	0.901411	P05455	SSB
P05783	KRT18	1.7591	0.0420643	P05783	KRT18
P06576	ATP5B	NA	NA	P06576	ATP5B
P06730	EIF4E	2.40932	0.0221097	P06730;P06730-3;P06730-2	EIF4E
P06733	ENO1	0.568568	0.536178	P06733;P06733-2	ENO1
P06748-2	NPM1	-0.427814	0.179706	P06748-2;P06748;P06748-3	NPM1
P07195	LDHB	-0.0749804	0.867271	P07195	LDHB
P07339	CTSD	-0.833261	0.548074	P07339	CTSD
P07355	ANXA2	0.890964	0.0425557	P07355;P07355-2;A6NMY6	ANXA2;ANXA2P2
P07437	TUBB	-0.605173	0.253888	P07437	TUBB
P07737	PFN1	-0.972882	0.0165391	P07737	PFN1
P07900	HSP90AA1	0.397452	0.139793	P07900;P07900-2	HSP90AA1
P07910	HNRNPC	-2.599	0.00676832	P07910;P07910-3	HNRNPC
P07910-2	HNRNPC	0.808068	0.0120473	P07910-2;P07910-4	HNRNPC
P08238	HSP90AB1	0.379351	0.0920986	P08238	HSP90AB1
P08621-2	SNRNP70	0.955302	0.0253294	P08621-2;P08621;P08621-3	SNRNP70
P08865	RPSA	-1.68743	0.0301235	P08865	RPSA
P09001	MRPL3	-1.74379	0.0199821	P09001	MRPL3
P09211	GSTP1	1.33044	0.249157	P09211	GSTP1
P09234	SNRPC	-0.0181725	0.972112	P09234	SNRPC
P09429	HMGB1	-0.0554944	0.857179	P09429	HMGB1
P09525	ANXA4	0.334615	0.508655	P09525;P09525-2	ANXA4
P09651	HNRNPA1	0.737756	0.0301235	P09651;P09651-2;P09651-3	HNRNPA1
P09874	PARP1	-1.78751	0.179706	P09874	PARP1
P09972	ALDOC	NA	NA	P09972	ALDOC
P0DMV9	HSPA1B	0.79469	0.0312065	P0DMV9;P0DMV8;P0DMV8-2	HSPA1B;HSPA1A
P0DN76	U2AF1	0.493071	0.0793294	P0DN76;Q01081-4;Q01081-2;Q01081	U2AF1
P10412	HIST1H1E	0.0811513	0.8751	P10412;P16403;P16402	HIST1H1E;HIST1H1C;HIST1H1D
P10620-2	MGST1	0.155516	0.5706	P10620-2;P10620	MGST1
P11021	HSPA5	0.614738	0.315773	P11021	HSPA5
P11142	HSPA8	0.816897	0.0125255	P11142;P11142-2	HSPA8
P11387	TOP1	-0.997687	0.188013	P11387	TOP1
P11388	TOP2A	0.108542	0.629752	P11388;P11388-2;P11388-3;P11388-4	TOP2A
P11940	PABPC1	0.738086	0.0117905	P11940;P11940-2;Q9H361	PABPC1;PABPC3
P12236	SLC25A6	NA	NA	P12236	SLC25A6
P12956	XRCC6	0.0969418	0.674787	P12956;P12956-2	XRCC6
P13010	XRCC5	0.133382	0.656444	P13010	XRCC5
P13498	CYBA	-1.05776	0.240049	P13498	CYBA
P13639	EEF2	0.524473	0.0870955	P13639	EEF2
P14618	PKM	-0.108994	0.674787	P14618;P14618-2;P14618-3	PKM
P14678-2	SNRPB	-0.353797	0.211017	P14678-2;P63162;P14678;P63162-2;P14678-3	SNRPB;SNRPN
P14866	HNRNPL	0.478051	0.0585195	P14866;P14866-2	HNRNPL
P14923	JUP	0.426994	0.931116	P14923	JUP
P15170-2	GSPT1	0.587461	0.0928156	P15170-2;P15170-3;P15170;Q8IYD1	GSPT1;GSPT2
P15311	EZR	0.591897	0.0368768	P15311	EZR
P15880	RPS2	-0.983915	0.00554583	P15880	RPS2
P15924	DSP	-2.56375	0.427824	P15924;P15924-3;P15924-2	DSP
P16989	YBX3	-0.178794	0.370824	P16989;P16989-3	YBX3
P16989-2	YBX3	-0.382988	0.514334	P16989-2	YBX3
P17066	HSPA6	0.722506	0.0193829	P17066	HSPA6
P17480-2	UBTF	-0.203856	0.88046	P17480-2;P17480	UBTF
P17706-3	PTPN2	-0.0350577	0.954643	P17706-3;P17706-2;P17706-4;P17706	PTPN2
P17844	DDX5	0.514904	0.069745	P17844;P17844-2	DDX5
P17931	LGALS3	0.493813	0.222843	P17931	LGALS3
P18124	RPL7	0.219001	0.377401	P18124	RPL7
P18583-2	SON	0.423182	0.0727504	P18583-2;P18583-7;P18583;P18583-5;P18583-9;P18583-10;P18583-3;P18583-4;P18583-6	SON
P18621	RPL17	0.820395	0.0511277	P18621;P18621-3;P18621-2	RPL17
P19338	NCL	0.239033	0.497807	P19338	NCL
P20290-2	BTF3	-0.522432	0.629752	P20290-2;P20290	BTF3
P20340-4	RAB6A	0.221505	0.664749	P20340-4;Q9NRW1-2;Q9NRW1;P20340-2;P20340;Q14964	RAB6A;RAB6B;RAB39A
P20810-3	CAST	1.78584	0.060659	P20810-3;P20810-4;P20810-8;P20810-2;P20810;P20810-9;P20810-5;P20810-10;P20810-7;P20810-6	CAST
P21333-2	FLNA	1.06161	0.00836598	P21333-2;P21333	FLNA
P21796	VDAC1	-0.111599	0.954643	P21796	VDAC1
P21802-22	FGFR2	0.239768	0.638425	P21802-22;P21802-4;P22607-3;P21802-20;P21802-15;P21802-21;P21802-23;P21802-8;P21802-2;P21802-13;P21802-17;P21802-12;P21802-6;P22607-4;P22607;P22607-2;P21802-7;P21802-9;P21802-5;P21802-10;P21802-18;P21802;P21802-3;P21802-16;P21802-11	FGFR2;FGFR3
P22087	FBL	-0.310961	0.417561	P22087	FBL
P22392	NME2	0.331641	0.877813	P22392;P15531;P15531-2;P22392-2;O60361	NME2;NME1;NME2P1
P22626	HNRNPA2B1	0.772105	0.0928156	P22626;P22626-2	HNRNPA2B1
P22735	TGM1	NA	NA	P22735	TGM1
P23246	SFPQ	0.397762	0.185757	P23246;P23246-2	SFPQ
P23284	PPIB	0.789742	0.0198075	P23284	PPIB
P23396	RPS3	-1.66925	0.00180123	P23396;P23396-2	RPS3
P23528	CFL1	0.474463	0.406348	P23528	CFL1
P23588	EIF4B	0.690221	0.0219559	P23588;P23588-2	EIF4B
P24928	POLR2A	-0.900854	0.0998945	P24928	POLR2A
P25398	RPS12	2.63756	0.00510826	P25398	RPS12
P25705-2	ATP5A1	NA	NA	P25705-2;P25705	ATP5A1
P26196	DDX6	-0.610826	0.0965078	P26196	DDX6
P26368-2	U2AF2	1.3495	0.0310691	P26368-2;P26368	U2AF2
P26373	RPL13	0.102191	0.862777	P26373;P26373-2	RPL13
P26583	HMGB2	0.496716	0.75454	P26583	HMGB2
P26599	PTBP1	0.403862	0.158927	P26599;P26599-2;P26599-3	PTBP1
P26640	VARS	1.44873	0.0114381	P26640	VARS
P26641	EEF1G	0.572045	0.0366422	P26641;P26641-2	EEF1G
P26651	ZFP36	-3.69739	0.00787776	P26651	ZFP36
P27635	RPL10	0.353434	0.600278	P27635	RPL10
P27816-6	MAP4	-1.31955	0.0965078	P27816-6;P27816;P27816-2	MAP4
P29401	TKT	1.12193	0.16214	P29401;P29401-2	TKT
P29558-2	RBMS1	0.230393	0.48494	P29558-2;P29558	RBMS1
P29692-3	EEF1D	0.892683	0.078328	P29692-3;P29692;P29692-2	EEF1D
P30041	PRDX6	-0.0856156	0.96126	P30041	PRDX6
P30086	PEBP1	2.15745	0.0557066	P30086	PEBP1
P30101	PDIA3	1.18601	0.0121445	P30101	PDIA3
P30419-2	NMT1	0.456521	0.354302	P30419-2;P30419	NMT1
P30876	POLR2B	-1.18059	0.0364776	P30876	POLR2B
P31483	TIA1	0.249146	0.42921	P31483;P31483-3	TIA1
P31942	HNRNPH3	0.327097	0.233666	P31942;P31942-3;P31942-2;P31942-4	HNRNPH3
P31943	HNRNPH1	0.724832	0.0534014	P31943	HNRNPH1
P31944	CASP14	NA	NA	P31944	CASP14
P33240-2	CSTF2	0.425278	0.153287	P33240-2;P33240	CSTF2
P35268	RPL22	-0.0493416	0.839539	P35268	RPL22
P35579	MYH9	1.43473	0.00774591	P35579;P35579-2	MYH9
P35637-2	FUS	0.522463	0.0585218	P35637-2;P35637	FUS
P36578	RPL4	0.318058	0.338486	P36578	RPL4
P37802	TAGLN2	0.693376	0.444875	P37802;P37802-2	TAGLN2
P38159	RBMX	0.989876	0.0225359	P38159;P38159-2	RBMX
P38919	EIF4A3	1.05755	0.00787776	P38919	EIF4A3
P39019	RPS19	-3.00943	0.0117905	P39019	RPS19
P39023	RPL3	0.0843877	0.682922	P39023	RPL3
P40429	RPL13A	0.392481	0.165092	P40429;Q6NVV1	RPL13A;RPL13AP3
P40926-2	MDH2	2.24949	0.069745	P40926-2;P40926	MDH2
P42167	TMPO	-0.827699	0.719591	P42167;P42167-2	TMPO
P42285	SKIV2L2	-1.11673	0.107635	P42285	SKIV2L2
P42694	HELZ	-1.10233	0.0405481	P42694;P42694-2	HELZ
P42696	RBM34	-1.26613	0.153505	P42696;P42696-2	RBM34
P42704	LRPPRC	0.10306	0.713004	P42704	LRPPRC
P42766	RPL35	0.526056	0.0548503	P42766	RPL35
P43243	MATR3	0.0107847	0.972112	P43243	MATR3
P46013	MKI67	-0.980416	0.254711	P46013;P46013-2	MKI67
P46087-2	NOP2	-0.364656	0.506308	P46087-2;P46087;P46087-4;P46087-3	NOP2
P46776	RPL27A	0.242251	0.48494	P46776	RPL27A
P46777	RPL5	-0.0413843	0.89583	P46777	RPL5
P46778	RPL21	0.314337	0.334467	P46778	RPL21
P46781	RPS9	-0.301088	0.138706	P46781	RPS9
P46782	RPS5	-1.13829	0.0165391	P46782	RPS5
P46783	RPS10	-2.67839	0.0036855	P46783;Q9NQ39	RPS10;RPS10P5
P47756-2	CAPZB	NA	NA	P47756-2;P47756	CAPZB
P47813	EIF1AX	-0.153386	0.537416	P47813;O14602	EIF1AX;EIF1AY
P47914	RPL29	-0.0730923	0.805358	P47914	RPL29
P47929	LGALS7	NA	NA	P47929	LGALS7
P47974	ZFP36L2	-5.5497	0.000585808	P47974;Q07352	ZFP36L2;ZFP36L1
P48634	PRRC2A	0.386527	0.119826	P48634;P48634-3;P48634-2;P48634-4	PRRC2A
P48651-3	PTDSS1	-0.30212	0.427777	P48651-3;P48651-2;P48651	PTDSS1
P49207	RPL34	0.574418	0.0365516	P49207	RPL34
P49327	FASN	-0.00926963	0.976835	P49327	FASN
P49458-2	SRP9	-0.0322997	0.957344	P49458-2;P49458	SRP9
P49750	YLPM1	0.745744	0.0420643	P49750;P49750-4;P49750-3	YLPM1
P49756	RBM25	-0.483228	0.184648	P49756;P49756-2;P49756-3	RBM25
P50914	RPL14	0.412097	0.204254	P50914	RPL14
P50995-2	ANXA11	-1.03737	0.184522	P50995-2;P50995	ANXA11
P51114	FXR1	0.708058	0.0246566	P51114;P51114-2;P51114-3	FXR1
P51116	FXR2	1.03293	0.0114302	P51116	FXR2
P51148	RAB5C	0.0172788	0.972112	P51148;P51148-2;P61020-2;P20339-2;P61020;P20339	RAB5C;RAB5B;RAB5A
P51149	RAB7A	1.38365	0.417561	P51149	RAB7A
P51571	SSR4	NA	NA	P51571	SSR4
P51572	BCAP31	-0.0655711	0.859124	P51572;P51572-2	BCAP31
P51991	HNRNPA3	0.502751	0.0683819	P51991	HNRNPA3
P51991-2	HNRNPA3	0.483087	0.22509	P51991-2	HNRNPA3
P52272-2	HNRNPM	0.30051	0.303652	P52272-2;P52272	HNRNPM
P52597	HNRNPF	0.307861	0.194361	P52597	HNRNPF
P52756	RBM5	0.462604	0.107635	P52756	RBM5
P53999	SUB1	0.498331	0.0656894	P53999	SUB1
P55081	MFAP1	-0.0304347	0.919476	P55081	MFAP1
P55265-5	ADAR	-0.655026	0.0364776	P55265-5;P55265;P55265-4;P55265-3;P55265-2	ADAR
P55795	HNRNPH2	0.36022	0.222931	P55795	HNRNPH2
P55854	SUMO3	-0.00875481	0.978461	P55854;P55854-2	SUMO3
P56182	RRP1	-1.81059	0.014192	P56182	RRP1
P56470	LGALS4	1.87433	0.0607551	P56470	LGALS4
P58107	EPPK1	-3.20399	0.0906319	P58107	EPPK1
P60228	EIF3E	-1.53614	0.00554583	P60228	EIF3E
P60468	SEC61B	-0.0434503	0.889839	P60468	SEC61B
P60709	ACTB	0.707523	0.107694	P60709;P63261	ACTB;ACTG1
P60842	EIF4A1	1.012	0.00787776	P60842;P60842-2	EIF4A1
P60866	RPS20	-1.23989	0.00551492	P60866;P60866-2	RPS20
P61247	RPS3A	-0.622443	0.127159	P61247	RPS3A
P61313	RPL15	-0.0551931	0.846913	P61313;P61313-2	RPL15
P61353	RPL27	-0.104032	0.713004	P61353	RPL27
P61513	RPL37A	0.0470894	0.909219	P61513	RPL37A
P61956-2	SUMO2	0.310274	0.253323	P61956-2;P61956;Q6EEV6	SUMO2;SUMO4
P61978-2	HNRNPK	-1.96003	0.13526	P61978-2;P61978	HNRNPK
P61978-3	HNRNPK	0.422944	0.0953467	P61978-3	HNRNPK
P62081	RPS7	-2.49035	0.069063	P62081	RPS7
P62136-3	PPP1CA	1.92531	0.127159	P62136-3;P36873;P62140;P62136;P36873-2;P62136-2	PPP1CA;PPP1CC;PPP1CB
P62241	RPS8	0.275939	0.216205	P62241	RPS8
P62244	RPS15A	-0.976079	0.0249239	P62244	RPS15A
P62249	RPS16	-0.786411	0.0511277	P62249	RPS16
P62258	YWHAE	NA	NA	P62258	YWHAE
P62263	RPS14	-1.80306	0.0036855	P62263	RPS14
P62266	RPS23	-0.344338	0.527661	P62266	RPS23
P62269	RPS18	-0.664231	0.0497577	P62269	RPS18
P62277	RPS13	-1.28342	0.158563	P62277	RPS13
P62280	RPS11	-1.26912	0.00901085	P62280	RPS11
P62304	SNRPE	0.0139092	0.976835	P62304	SNRPE
P62306	SNRPF	-0.336584	0.188013	P62306	SNRPF
P62308	SNRPG	1.26101	0.078328	P62308;A8MWD9	SNRPG;SNRPGP15
P62310	LSM3	0.014702	0.976835	P62310	LSM3
P62314	SNRPD1	-0.349285	0.188746	P62314	SNRPD1
P62316	SNRPD2	-0.380873	0.100311	P62316;P62316-2	SNRPD2
P62318-2	SNRPD3	-0.0279433	0.939819	P62318-2;P62318	SNRPD3
P62424	RPL7A	-0.0349477	0.925447	P62424	RPL7A
P62633-2	CNBP	-0.249615	0.317391	P62633-2;P62633;P62633-7;P62633-5;P62633-6	CNBP
P62633-3	CNBP	-3.92976	0.0075551	P62633-3	CNBP
P62633-8	CNBP	-3.28468	0.107635	P62633-8;P62633-4	CNBP
P62701	RPS4X	0.169091	0.455884	P62701	RPS4X
P62753	RPS6	-0.978921	0.0125255	P62753	RPS6
P62805	HIST1H4A	1.37451	0.122552	P62805	HIST1H4A
P62820-3	RAB1A	-0.196532	0.664311	P62820-3;P62820-2;P61026;Q9H0U4;Q92928;P51153;P62820;Q92930;P61006-2;P61006;P59190-2;P59190	RAB1A;RAB10;RAB1B;RAB1C;RAB13;RAB8B;RAB8A;RAB15
P62826	RAN	0.0876941	0.778342	P62826	RAN
P62829	RPL23	-0.281982	0.550125	P62829	RPL23
P62841	RPS15	-1.10957	0.0809664	P62841	RPS15
P62847-2	RPS24	-0.762733	0.0955888	P62847-2;P62847-3;P62847;P62847-4	RPS24
P62851	RPS25	0.149067	0.498134	P62851	RPS25
P62854	RPS26	-1.09695	0.00637142	P62854;Q5JNZ5	RPS26;RPS26P11
P62857	RPS28	1.64963	0.0114302	P62857	RPS28
P62888	RPL30	-0.0808038	0.850447	P62888	RPL30
P62899-3	RPL31	-0.419361	0.169031	P62899-3;P62899;P62899-2	RPL31
P62906	RPL10A	-0.0285514	0.96126	P62906	RPL10A
P62910	RPL32	-0.153958	0.674787	P62910	RPL32
P62913	RPL11	0.246747	0.344069	P62913;P62913-2	RPL11
P62917	RPL8	0.34927	0.126482	P62917	RPL8
P62937	PPIA	1.21112	0.0121445	P62937;P62937-2	PPIA
P62987	UBA52	-0.30693	0.123657	P62987;P62979;P0CG47;P0CG48	UBA52;RPS27A;UBB;UBC
P62995-3	TRA2B	0.768063	0.0246566	P62995-3;P62995	TRA2B
P63104	YWHAZ	1.17404	0.0956167	P63104	YWHAZ
P63165	SUMO1	1.39428	0.00729201	P63165;P63165-2	SUMO1
P63244	GNB2L1	-0.210856	0.650159	P63244	GNB2L1
P67809	YBX1	-0.0545549	0.89583	P67809	YBX1
P68133	ACTA1	1.21994	0.0420643	P68133;P68032;P63267;P62736	ACTA1;ACTC1;ACTG2;ACTA2
P68371	TUBB4B	0.536309	0.19028	P68371;P04350;Q13509-2;Q9BVA1;Q13885;Q13509	TUBB4B;TUBB4A;TUBB3;TUBB2B;TUBB2A
P78316	NOP14	-0.274068	0.449921	P78316;P78316-2	NOP14
P78332	RBM6	0.193772	0.518599	P78332;P78332-3	RBM6
P78344	EIF4G2	0.496389	0.0793294	P78344;P78344-2	EIF4G2
P78527	PRKDC	0.127323	0.63278	P78527;P78527-2	PRKDC
P81605	DCD	NA	NA	P81605;P81605-2	DCD
P82675	MRPS5	-0.634595	0.0301235	P82675;P82675-2	MRPS5
P82912-2	MRPS11	-0.223307	0.763242	P82912-2;P82912;P82912-3	MRPS11
P82933	MRPS9	-0.458748	0.375765	P82933	MRPS9
P82979	SARNP	0.931713	0.0126969	P82979	SARNP
P83731	RPL24	-1.12044	0.06807	P83731	RPL24
P84085	ARF5	3.45544	0.0036855	P84085;P18085;P84077;P61204	ARF5;ARF4;ARF1;ARF3
P84098	RPL19	0.240454	0.276095	P84098	RPL19
P84103-2	SRSF3	0.0334592	0.930827	P84103-2;P84103	SRSF3
P98088	MUC5AC	0.778608	0.114764	P98088	MUC5AC
P98175-2	RBM10	0.413073	0.131601	P98175-2;P98175	RBM10
P98175-4	RBM10	0.318346	0.527213	P98175-4;P98175-3	RBM10
P98179	RBM3	0.830827	0.0118897	P98179	RBM3
Q00325-2	SLC25A3	-0.060932	0.939819	Q00325-2;Q00325	SLC25A3
Q00341	HDLBP	-1.63186	0.00317359	Q00341;Q00341-2	HDLBP
Q00577	PURA	-0.0642374	0.810399	Q00577	PURA
Q00839-2	HNRNPU	0.356449	0.107635	Q00839-2;Q00839	HNRNPU
Q01082	SPTBN1	-0.125316	0.799673	Q01082;Q01082-3;Q01082-2	SPTBN1
Q01085	TIAL1	-0.237705	0.889839	Q01085	TIAL1
Q01085-2	TIAL1	0.125462	0.537416	Q01085-2	TIAL1
Q01130-2	SRSF2	1.24068	0.00526489	Q01130-2;Q01130	SRSF2
Q01780-2	EXOSC10	-1.58361	0.161781	Q01780-2;Q01780	EXOSC10
Q01804	OTUD4	0.968552	0.0197451	Q01804;Q01804-5;Q01804-3	OTUD4
Q01844-6	EWSR1	0.545634	0.11206	Q01844-6;Q01844-3;Q01844;Q01844-5;Q01844-2	EWSR1
Q02413	DSG1	NA	NA	Q02413	DSG1
Q02543	RPL18A	0.162063	0.447442	Q02543	RPL18A
Q02878	RPL6	0.290235	0.229015	Q02878	RPL6
Q03701	CEBPZ	-1.27496	0.0246566	Q03701	CEBPZ
Q04637-5	EIF4G1	0.692158	0.0182334	Q04637-5;Q04637-4;Q04637-3;Q04637;Q04637-8;Q04637-9;Q04637-6;Q04637-7	EIF4G1
Q04837	SSBP1	1.14449	0.00810085	Q04837	SSBP1
Q05048	CSTF1	0.299488	0.537416	Q05048	CSTF1
Q06787-5	FMR1	0.430057	0.152126	Q06787-5;Q06787-3;Q06787;Q06787-6;Q06787-4;Q06787-7;Q06787-10	FMR1
Q06787-8	FMR1	0.663569	0.0232839	Q06787-8;Q06787-9;Q06787-2;Q06787-11	FMR1
Q06830	PRDX1	3.24088	0.00210389	Q06830	PRDX1
Q07020	RPL18	0.103201	0.780462	Q07020;Q07020-2	RPL18
Q07065	CKAP4	-0.297885	0.2015	Q07065	CKAP4
Q07666	KHDRBS1	0.318916	0.16155	Q07666;Q07666-3;Q07666-2	KHDRBS1
Q07955	SRSF1	0.902871	0.00787776	Q07955;Q07955-3;Q07955-2	SRSF1
Q08170	SRSF4	0.225715	0.498984	Q08170	SRSF4
Q08211	DHX9	-0.118286	0.608067	Q08211	DHX9
Q08554-2	DSC1	NA	NA	Q08554-2;Q08554	DSC1
Q08J23-2	NSUN2	-0.322222	0.26156	Q08J23-2;Q08J23;Q08J23-3	NSUN2
Q09666	AHNAK	0.985361	0.0165391	Q09666	AHNAK
Q12849	GRSF1	-0.580956	0.0372065	Q12849;Q12849-5	GRSF1
Q12874	SF3A3	-0.112162	0.708296	Q12874	SF3A3
Q12905	ILF2	0.19822	0.323231	Q12905	ILF2
Q12906-7	ILF3	0.0988694	0.674437	Q12906-7;Q12906;Q12906-4;Q12906-6;Q12906-5;Q12906-2;Q12906-3	ILF3
Q12996	CSTF3	-3.58014	0.00836598	Q12996	CSTF3
Q13148	TARDBP	0.806583	0.0512341	Q13148	TARDBP
Q13151	HNRNPA0	0.395341	0.208304	Q13151	HNRNPA0
Q13162	PRDX4	0.102133	0.860883	Q13162	PRDX4
Q13206	DDX10	-1.33304	0.0912843	Q13206	DDX10
Q13242	SRSF9	0.835497	0.0324182	Q13242	SRSF9
Q13243	SRSF5	1.17804	0.0053801	Q13243;Q13243-3	SRSF5
Q13247-3	SRSF6	1.26094	0.00551492	Q13247-3;Q13247	SRSF6
Q13283	G3BP1	-0.295467	0.127941	Q13283	G3BP1
Q13310-3	PABPC4	0.697928	0.0125255	Q13310-3;Q13310;Q13310-2	PABPC4
Q13427-2	PPIG	1.37502	0.0118897	Q13427-2;Q13427	PPIG
Q13428-2	TCOF1	-0.640016	0.310762	Q13428-2;Q13428-8;Q13428-6;Q13428-7;Q13428;Q13428-3;Q13428-4;Q13428-5	TCOF1
Q13435	SF3B2	0.0172036	0.972112	Q13435	SF3B2
Q13501-2	SQSTM1	5.36765	0.00419457	Q13501-2;Q13501	SQSTM1
Q13573	SNW1	-4.5993	0.0142292	Q13573	SNW1
Q13595-4	TRA2A	0.608557	0.0561202	Q13595-4;Q13595-3;Q13595;Q13595-2	TRA2A
Q13601	KRR1	-0.80398	0.185315	Q13601	KRR1
Q13765	NACA	-0.368421	0.471268	Q13765;E9PAV3-2;E9PAV3	NACA
Q13823	GNL2	-0.194873	0.628907	Q13823	GNL2
Q13835-2	PKP1	NA	NA	Q13835-2;Q13835	PKP1
Q13838	DDX39B	0.944849	0.0101848	Q13838;Q13838-2	DDX39B
Q13867	BLMH	NA	NA	Q13867	BLMH
Q13868-3	EXOSC2	-4.45841	0.0142292	Q13868-3;Q13868;Q13868-2	EXOSC2
Q13895	BYSL	-1.07382	0.0900873	Q13895	BYSL
Q14011	CIRBP	0.742561	0.0116231	Q14011;Q14011-2	CIRBP
Q14103-3	HNRNPD	0.626673	0.0849636	Q14103-3;Q14103	HNRNPD
Q14103-4	HNRNPD	0.875979	0.165092	Q14103-4;Q14103-2	HNRNPD
Q14137-2	BOP1	-1.31171	0.0585218	Q14137-2;Q14137	BOP1
Q14151	SAFB2	1.22222	0.0534014	Q14151	SAFB2
Q14152	EIF3A	0.235796	0.216135	Q14152;Q14152-2	EIF3A
Q14157-1	UBAP2L	-0.445969	0.0974847	Q14157-1;Q14157-4;Q14157-3;Q14157;Q14157-5	UBAP2L
Q14240	EIF4A2	0.583571	0.0301235	Q14240;Q14240-2	EIF4A2
Q14247-3	CTTN	1.87107	0.0128473	Q14247-3;Q14247;Q14247-2	CTTN
Q14258	TRIM25	1.27263	0.00631557	Q14258	TRIM25
Q14320	FAM50A	1.5252	0.0186147	Q14320;Q9Y247	FAM50A;FAM50B
Q14444-2	CAPRIN1	-0.366159	0.185757	Q14444-2;Q14444	CAPRIN1
Q14451	GRB7	0.0579201	0.778596	Q14451;Q14451-3;Q14451-4;Q14451-2	GRB7
Q14493	SLBP	-0.414834	0.228267	Q14493	SLBP
Q14498-2	RBM39	0.563169	0.0469492	Q14498-2;Q14498;Q14498-3	RBM39
Q14562	DHX8	-0.552715	0.0833131	Q14562	DHX8
Q14574-2	DSC3	-3.24947	0.0125255	Q14574-2;Q14574	DSC3
Q14671	PUM1	-0.1608	0.401057	Q14671;Q14671-4	PUM1
Q14671-2	PUM1	-1.65462	0.140792	Q14671-2;Q14671-3	PUM1
Q14684-2	RRP1B	-0.376168	0.449921	Q14684-2;Q14684	RRP1B
Q14690	PDCD11	-0.606484	0.132057	Q14690	PDCD11
Q14692	BMS1	-0.0331349	0.94527	Q14692	BMS1
Q14694	USP10	-1.68363	0.00195929	Q14694;Q14694-3;Q14694-2	USP10
Q14847	LASP1	1.3754	0.00508268	Q14847;Q14847-2;Q14847-3	LASP1
Q14849-2	STARD3	NA	NA	Q14849-2;Q14849-3;Q14849	STARD3
Q14966-3	ZNF638	0.446994	0.220339	Q14966-3;Q14966;Q14966-2;Q14966-4	ZNF638
Q14978	NOLC1	-0.3095	0.537416	Q14978;Q14978-3;Q14978-2	NOLC1
Q15005	SPCS2	-0.0809553	0.935832	Q15005	SPCS2
Q15032	R3HDM1	-0.932689	0.015905	Q15032	R3HDM1
Q15032-2	R3HDM1	-1.18917	0.00509877	Q15032-2;Q15032-4;Q15032-3	R3HDM1
Q15050	RRS1	1.1728	0.147363	Q15050	RRS1
Q15056	EIF4H	1.50761	0.0053801	Q15056	EIF4H
Q15056-2	EIF4H	-3.51852	0.106501	Q15056-2	EIF4H
Q15061	WDR43	-0.0517953	0.96126	Q15061	WDR43
Q15125	EBP	-2.80459	0.0658694	Q15125	EBP
Q15149	PLEC	0.212015	0.325062	Q15149;Q15149-7;Q15149-8;Q15149-9;Q15149-5;Q15149-6;Q15149-2	PLEC
Q15149-3	PLEC	0.132128	0.602135	Q15149-3	PLEC
Q15233	NONO	0.468747	0.0643539	Q15233;Q15233-2	NONO
Q15269	PWP2	-0.368728	0.457318	Q15269	PWP2
Q15287	RNPS1	1.59965	0.0127034	Q15287;Q15287-3;Q15287-2	RNPS1
Q15365	PCBP1	0.31914	0.189446	Q15365	PCBP1
Q15366-4	PCBP2	-0.130941	0.776962	Q15366-4;Q15366-7;Q15366-5;Q15366-8	PCBP2
Q15366-6	PCBP2	-0.287797	0.263666	Q15366-6;Q15366-3;Q15366;Q15366-2	PCBP2
Q15397	KIAA0020	-0.65952	0.159679	Q15397	KIAA0020
Q15424-2	SAFB	0.68274	0.0965078	Q15424-2;Q15424;Q15424-4;Q15424-3	SAFB
Q15427	SF3B4	0.2924	0.461073	Q15427	SF3B4
Q15434	RBMS2	-0.103997	0.650159	Q15434	RBMS2
Q15459	SF3A1	0.359027	0.128473	Q15459;Q15459-2	SF3A1
Q15517	CDSN	-3.27235	0.478383	Q15517	CDSN
Q15637-5	SF1	0.196948	0.833698	Q15637-5;Q15637-7	SF1
Q15637-6	SF1	0.498139	0.228717	Q15637-6;Q15637-4;Q15637-3;Q15637-2;Q15637	SF1
Q15717	ELAVL1	0.447879	0.107694	Q15717;Q15717-2	ELAVL1
Q16540	MRPL23	-0.818083	0.0219559	Q16540	MRPL23
Q16629-3	SRSF7	1.11756	0.00726563	Q16629-3;Q16629-2;Q16629-4;Q16629	SRSF7
Q16630-3	CPSF6	1.36578	0.0053801	Q16630-3;Q16630;Q16630-2	CPSF6
Q16658	FSCN1	-0.0856732	0.866023	Q16658	FSCN1
Q16671-2	AMHR2	0.505771	0.42326	Q16671-2;Q16671	AMHR2
Q16821	PPP1R3A	3.23021	0.080109	Q16821	PPP1R3A
Q17RY0-2	CPEB4	-1.47563	0.0474102	Q17RY0-2;Q17RY0;Q17RY0-3;Q8NE35-2;Q8NE35	CPEB4;CPEB3
Q1KMD3	HNRNPUL2	-0.0521682	0.8751	Q1KMD3	HNRNPUL2
Q29960-2	HLA-C	NA	NA	Q29960-2;Q29940;P30685;P30498;P30495;P30493;P30492;P30491;P30490;P30484;P30464;P18465;P18464;P10319;P30512;P30459;P30457;P30456;P30455;P30453;P30450;P30447;P30443;P18462;P16190;P16189;P16188;P13746;P10316;P10314;P05534;P04439;P01892;P01891;Q29960;P30510;P30508;P30504;P13746-2;Q95604	HLA-C;HLA-B;HLA-A
Q2M296-4	MTHFSD	0.364225	0.419458	Q2M296-4;Q2M296-2;Q2M296-3;Q2M296	MTHFSD
Q32P51	HNRNPA1L2	0.839127	0.0557066	Q32P51	HNRNPA1L2
Q4G0J3	LARP7	-0.436357	0.138022	Q4G0J3;Q4G0J3-3	LARP7
Q4U2R6	MRPL51	-0.0223367	0.96126	Q4U2R6	MRPL51
Q52LJ0-2	FAM98B	0.77078	0.0836188	Q52LJ0-2;Q52LJ0	FAM98B
Q53EP0	FNDC3B	-1.56163	0.00774591	Q53EP0;Q53EP0-2	FNDC3B
Q53F19	C17orf85	1.50248	0.0283124	Q53F19;Q53F19-2	C17orf85
Q53RT3	ASPRV1	NA	NA	Q53RT3	ASPRV1
Q58FF8	HSP90AB2P	-2.64292	0.0397235	Q58FF8	HSP90AB2P
Q5BKZ1	ZNF326	0.347031	0.172012	Q5BKZ1	ZNF326
Q5H9U9-2	DDX60L	1.08062	0.00776514	Q5H9U9-2;Q5H9U9	DDX60L
Q5JSZ5	PRRC2B	-0.136356	0.608067	Q5JSZ5;Q5JSZ5-5	PRRC2B
Q5JTH9	RRP12	-0.472681	0.276095	Q5JTH9;Q5JTH9-2;Q5JTH9-3	RRP12
Q5JVS0-2	HABP4	-1.64531	0.0113676	Q5JVS0-2;Q5JVS0	HABP4
Q5K651	SAMD9	-1.62213	0.00554583	Q5K651	SAMD9
Q5PRF9	SAMD4B	-0.960571	0.169539	Q5PRF9	SAMD4B
Q5QJE6	DNTTIP2	-0.600978	0.133484	Q5QJE6	DNTTIP2
Q5SY16	NOL9	-1.45325	0.0160876	Q5SY16	NOL9
Q5T280	C9orf114	-1.08556	0.090402	Q5T280	C9orf114
Q5T3I0	GPATCH4	-1.28408	0.239139	Q5T3I0;Q5T3I0-3	GPATCH4
Q5T653	MRPL2	-1.21642	0.129498	Q5T653	MRPL2
Q5T6F2	UBAP2	-1.35019	0.00787776	Q5T6F2	UBAP2
Q5T749	KPRP	NA	NA	Q5T749	KPRP
Q5TC82-2	RC3H1	-1.36373	0.0219559	Q5TC82-2;Q5TC82	RC3H1
Q5U5Q3	MEX3C	-1.85348	0.0053801	Q5U5Q3	MEX3C
Q5VTE0	EEF1A1P5	0.483568	0.100311	Q5VTE0;P68104;P68104-2	EEF1A1P5;EEF1A1
Q5VYS8-6	ZCCHC6	-0.217749	0.599285	Q5VYS8-6;Q5VYS8;Q5VYS8-4	ZCCHC6
Q5VZF2-3	MBNL2	-1.56505	0.0348209	Q5VZF2-3;Q5VZF2-2;Q5VZF2	MBNL2
Q659C4	LARP1B	-1.28999	0.128473	Q659C4;Q659C4-2;Q659C4-9	LARP1B
Q6DKI1	RPL7L1	-0.283947	0.537416	Q6DKI1;Q6DKI1-2	RPL7L1
Q6IN84	MRM1	-1.46953	0.0116734	Q6IN84	MRM1
Q6NXG1-3	ESRP1	-0.848162	0.0125255	Q6NXG1-3;Q6NXG1;Q6NXG1-5;Q6NXG1-4;Q6NXG1-2	ESRP1
Q6NZY4	ZCCHC8	-0.588005	0.238818	Q6NZY4;Q6NZY4-2	ZCCHC8
Q6P158	DHX57	0.361632	0.383144	Q6P158;Q6P158-2	DHX57
Q6P2Q9	PRPF8	0.0683884	0.759247	Q6P2Q9	PRPF8
Q6PEY0	GJB7	-6.0287	0.0813546	Q6PEY0	GJB7
Q6PI48	DARS2	NA	NA	Q6PI48	DARS2
Q6PJT7-2	ZC3H14	0.590346	0.0879948	Q6PJT7-2;Q6PJT7-9;Q6PJT7-3;Q6PJT7-11	ZC3H14
Q6PJT7-5	ZC3H14	0.42231	0.388935	Q6PJT7-5;Q6PJT7;Q6PJT7-10;Q6PJT7-4	ZC3H14
Q6PK04	CCDC137	-1.71176	0.118274	Q6PK04	CCDC137
Q6PKG0	LARP1	-0.955255	0.00776514	Q6PKG0;Q6PKG0-3	LARP1
Q6Q0C0-2	TRAF7	-0.743933	0.276095	Q6Q0C0-2;Q6Q0C0	TRAF7
Q6UN15-4	FIP1L1	0.606503	0.305089	Q6UN15-4;Q6UN15-3;Q6UN15-5;Q6UN15	FIP1L1
Q6Y7W6-4	GIGYF2	-2.56364	0.0397235	Q6Y7W6-4;Q6Y7W6-5;Q6Y7W6;Q6Y7W6-3	GIGYF2
Q6ZUT6-4	C15orf52	0.369038	0.27941	Q6ZUT6-4;Q6ZUT6;Q6ZUT6-2	C15orf52
Q71DI3	HIST2H3A	1.00547	0.0836188	Q71DI3;Q16695;P84243;P68431;Q6NXT2	HIST2H3A;HIST3H3;H3F3A;HIST1H3A;H3F3C
Q71RC2-3	LARP4	-0.369087	0.108341	Q71RC2-3;Q71RC2;Q71RC2-4;Q71RC2-2;Q71RC2-6;Q71RC2-5;Q71RC2-7	LARP4
Q71U36-2	TUBA1A	0.369017	0.296121	Q71U36-2;Q9BQE3;Q71U36;P68363;P68363-2;Q13748;Q13748-2;P68366-2;P68366;Q6PEY2;Q9NY65-2;Q9NY65	TUBA1A;TUBA1C;TUBA1B;TUBA3C;TUBA4A;TUBA3E;TUBA8
Q71UM5	RPS27L	-0.913544	0.0711497	Q71UM5;P42677	RPS27L;RPS27
Q76FK4-2	NOL8	-0.580663	0.455069	Q76FK4-2;Q76FK4-4;Q76FK4	NOL8
Q7KZ85	SUPT6H	-1.005	0.00810085	Q7KZ85;Q7KZ85-3	SUPT6H
Q7KZF4	SND1	-2.24399	0.000585808	Q7KZF4	SND1
Q7L0Y3	TRMT10C	-0.765757	0.0301235	Q7L0Y3	TRMT10C
Q7L1Q6-2	BZW1	0.321175	0.303652	Q7L1Q6-2;Q7L1Q6;Q7L1Q6-4;Q7L1Q6-3	BZW1
Q7L2E3-3	DHX30	-1.2092	0.00491588	Q7L2E3-3;Q7L2E3;Q7L2E3-2	DHX30
Q7RTV0	PHF5A	-0.0941514	0.698441	Q7RTV0	PHF5A
Q7Z2T5	TRMT1L	-1.50536	0.0836188	Q7Z2T5	TRMT1L
Q7Z2W4	ZC3HAV1	0.366054	0.0998945	Q7Z2W4;Q7Z2W4-2	ZC3HAV1
Q7Z406-5	MYH14	1.49116	0.142167	Q7Z406-5;Q7Z406-4;Q7Z406;Q7Z406-6;Q7Z406-2	MYH14
Q7Z417	NUFIP2	0.115972	0.618534	Q7Z417	NUFIP2
Q7Z739	YTHDF3	-1.14158	0.0117905	Q7Z739	YTHDF3
Q86TB9-4	PATL1	1.08808	0.0201233	Q86TB9-4;Q86TB9;Q86TB9-2	PATL1
Q86TG7	PEG10	0.536222	0.0813546	Q86TG7;Q86TG7-2	PEG10
Q86U38	NOP9	-0.124155	0.939819	Q86U38	NOP9
Q86U42-2	PABPN1	-0.122595	0.836182	Q86U42-2;Q86U42;Q92843-2	PABPN1
Q86UE4	MTDH	-1.55041	0.00551492	Q86UE4	MTDH
Q86UP2-2	KTN1	0.0557758	0.901411	Q86UP2-2;Q86UP2-4;Q86UP2;Q86UP2-3	KTN1
Q86V81	ALYREF	0.560612	0.188746	Q86V81	ALYREF
Q86VM9	ZC3H18	1.34368	0.0116231	Q86VM9;Q86VM9-2	ZC3H18
Q86W50	METTL16	-0.973824	0.0950141	Q86W50;Q86W50-2	METTL16
Q86WX3	RPS19BP1	-0.13791	0.805358	Q86WX3	RPS19BP1
Q86XN8	MEX3D	-1.81119	0.015905	Q86XN8;Q86XN8-2;Q86XN8-3	MEX3D
Q86XP3-2	DDX42	1.65902	0.0142796	Q86XP3-2;Q86XP3	DDX42
Q86XZ4	SPATS2	0.867083	0.0459275	Q86XZ4	SPATS2
Q86Y38	XYLT1	0.667268	0.193791	Q86Y38	XYLT1
Q8IUC0	KRTAP13-1	1.12566	0.0219559	Q8IUC0;Q52LG2	KRTAP13-1;KRTAP13-2
Q8IUH3-3	RBM45	0.492777	0.06807	Q8IUH3-3;Q8IUH3;Q8IUH3-2	RBM45
Q8IUX4	APOBEC3F	-0.784801	0.0549915	Q8IUX4	APOBEC3F
Q8IVF2-3	AHNAK2	1.21172	0.0703852	Q8IVF2-3;Q8IVF2	AHNAK2
Q8IWA0	WDR75	-0.156891	0.73732	Q8IWA0	WDR75
Q8IWR0	ZC3H7A	-1.10168	0.0561202	Q8IWR0	ZC3H7A
Q8IWT3-3	CUL9	-9.18374	0.000585808	Q8IWT3-3;Q8IWT3	CUL9
Q8IWX8	CHERP	0.658435	0.18063	Q8IWX8	CHERP
Q8IWZ3	ANKHD1	-1.49604	0.11033	Q8IWZ3;Q8IWZ3-4;Q8IWZ3-6	ANKHD1
Q8IWZ8	SUGP1	-0.561579	0.128473	Q8IWZ8	SUGP1
Q8IX01-4	SUGP2	0.429115	0.272215	Q8IX01-4;Q8IX01;Q8IX01-3	SUGP2
Q8IXM3	MRPL41	-3.92364	0.106501	Q8IXM3	MRPL41
Q8IXT5	RBM12B	0.538934	0.0440016	Q8IXT5	RBM12B
Q8IY67-2	RAVER1	0.0965685	0.75454	Q8IY67-2;Q8IY67	RAVER1
Q8IY81	FTSJ3	-0.531255	0.296364	Q8IY81	FTSJ3
Q8IYB3-2	SRRM1	-0.944921	0.0709247	Q8IYB3-2;Q8IYB3	SRRM1
Q8IZH2-2	XRN1	0.501616	0.321078	Q8IZH2-2;Q8IZH2	XRN1
Q8N163	CCAR2	0.325023	0.245529	Q8N163;Q8N163-2	CCAR2
Q8N1G4	LRRC47	0.585193	0.320975	Q8N1G4	LRRC47
Q8N567	ZCCHC9	-0.785885	0.352059	Q8N567	ZCCHC9
Q8N5P1	ZC3H8	1.41556	0.0219559	Q8N5P1	ZC3H8
Q8N684-2	CPSF7	0.768254	0.0406167	Q8N684-2;Q8N684;Q8N684-3	CPSF7
Q8N8A6	DDX51	0.351169	0.802837	Q8N8A6	DDX51
Q8N983-4	MRPL43	0.109	0.658598	Q8N983-4;Q8N983-3;Q8N983-2;Q8N983;Q8N983-6;Q8N983-7	MRPL43
Q8N9T8	KRI1	-0.535674	0.630264	Q8N9T8	KRI1
Q8NC51	SERBP1	-1.35763	0.00445684	Q8NC51;Q8NC51-2	SERBP1
Q8NC51-3	SERBP1	NA	NA	Q8NC51-3;Q8NC51-4	SERBP1
Q8NCA5-2	FAM98A	0.222047	0.552935	Q8NCA5-2;Q8NCA5	FAM98A
Q8ND56-3	LSM14A	-0.65909	0.0246566	Q8ND56-3;Q8ND56-2;Q8ND56	LSM14A
Q8NDT2	RBM15B	0.779111	0.0125255	Q8NDT2;Q8NDT2-2	RBM15B
Q8NE71-2	ABCF1	0.495772	0.226164	Q8NE71-2;Q8NE71	ABCF1
Q8NEF9	SRFBP1	-1.6882	0.143558	Q8NEF9	SRFBP1
Q8NEJ9-2	NGDN	-0.206814	0.723702	Q8NEJ9-2;Q8NEJ9	NGDN
Q8NEY8-6	PPHLN1	0.355217	0.142167	Q8NEY8-6;Q8NEY8-9;Q8NEY8-8;Q8NEY8-2;Q8NEY8-3;Q8NEY8	PPHLN1
Q8NI36	WDR36	-0.428256	0.460313	Q8NI36	WDR36
Q8TB72	PUM2	1.54202	0.0425557	Q8TB72;Q8TB72-2	PUM2
Q8TB72-3	PUM2	0.519244	0.0514699	Q8TB72-3;Q8TB72-4	PUM2
Q8TDD1	DDX54	0.0265339	0.959039	Q8TDD1;Q8TDD1-2	DDX54
Q8TDN6	BRIX1	-0.803881	0.204254	Q8TDN6	BRIX1
Q8TED0	UTP15	-0.293821	0.629752	Q8TED0;Q8TED0-3	UTP15
Q8TEQ6	GEMIN5	3.36288	0.000394442	Q8TEQ6	GEMIN5
Q8WTT2	NOC3L	-0.465577	0.344006	Q8WTT2	NOC3L
Q8WU90	ZC3H15	0.497367	0.609892	Q8WU90	ZC3H15
Q8WUA2	PPIL4	-0.135357	0.684971	Q8WUA2	PPIL4
Q8WUH6	TMEM263	0.0931413	0.94527	Q8WUH6	TMEM263
Q8WVV4	POF1B	NA	NA	Q8WVV4;Q8WVV4-1;Q8WVV4-3	POF1B
Q8WVV9-5	HNRNPLL	0.5826	0.069745	Q8WVV9-5;Q8WVV9-4;Q8WVV9	HNRNPLL
Q8WWM7	ATXN2L	0.0298246	0.929985	Q8WWM7;Q8WWM7-6;Q8WWM7-8;Q8WWM7-5;Q8WWM7-4;Q8WWM7-9;Q8WWM7-2;Q8WWM7-3;Q8WWM7-7	ATXN2L
Q8WXF1	PSPC1	0.555498	0.134262	Q8WXF1;Q8WXF1-2	PSPC1
Q92499-3	DDX1	1.18011	0.0366422	Q92499-3;Q92499;Q92499-2	DDX1
Q92615	LARP4B	-0.286586	0.248028	Q92615	LARP4B
Q92665	MRPS31	-1.95113	0.0462992	Q92665	MRPS31
Q92667	AKAP1	-0.111789	0.673412	Q92667;Q92667-2	AKAP1
Q92804-2	TAF15	0.525033	0.142167	Q92804-2;Q92804	TAF15
Q92841	DDX17	0.0887883	0.706225	Q92841;Q92841-1;Q92841-3;Q92841-2	DDX17
Q92879-2	CELF1	-0.249363	0.498322	Q92879-2;Q92879-3;Q92879	CELF1
Q92879-4	CELF1	-0.0146478	0.972112	Q92879-4;Q92879-6;Q92879-5	CELF1
Q92900-2	UPF1	-1.10901	0.00554583	Q92900-2;Q92900	UPF1
Q92945	KHSRP	0.765162	0.0166473	Q92945	KHSRP
Q92979	EMG1	NA	NA	Q92979	EMG1
Q93062-3	RBPMS	0.267723	0.472087	Q93062-3;Q93062-4;Q93062-5;Q93062;Q93062-2	RBPMS
Q93073-2	SECISBP2L	-0.617983	0.0849636	Q93073-2;Q93073	SECISBP2L
Q969S3	ZNF622	0.861661	0.0428124	Q969S3	ZNF622
Q969X6	CIRH1A	-1.4425	0.129498	Q969X6;Q969X6-2;Q969X6-3	CIRH1A
Q969Z0	TBRG4	-0.190332	0.401521	Q969Z0;Q969Z0-2	TBRG4
Q96AE4	FUBP1	0.65949	0.060659	Q96AE4	FUBP1
Q96AE4-2	FUBP1	0.420955	0.343529	Q96AE4-2	FUBP1
Q96AG4	LRRC59	-1.08356	0.134528	Q96AG4	LRRC59
Q96CM3-2	RPUSD4	-1.35662	0.0127034	Q96CM3-2;Q96CM3	RPUSD4
Q96CT7	CCDC124	-1.66369	0.0617814	Q96CT7	CCDC124
Q96DH6-2	MSI2	0.516521	0.172012	Q96DH6-2;Q96DH6;Q96DH6-3	MSI2
Q96E39	RBMXL1	0.79524	0.0898443	Q96E39	RBMXL1
Q96EP5	DAZAP1	0.325658	0.401996	Q96EP5;Q96EP5-2	DAZAP1
Q96EU6-2	RRP36	-4.24165	0.0136152	Q96EU6-2;Q96EU6	RRP36
Q96EV2	RBM33	0.673063	0.0610383	Q96EV2	RBM33
Q96EY7	PTCD3	0.15454	0.456372	Q96EY7	PTCD3
Q96G21	IMP4	-1.4327	0.0309531	Q96G21	IMP4
Q96GQ7	DDX27	-0.718502	0.125029	Q96GQ7	DDX27
Q96HR8-2	NAF1	-1.72201	0.131197	Q96HR8-2;Q96HR8	NAF1
Q96I24	FUBP3	-0.0176873	0.96126	Q96I24	FUBP3
Q96IZ5-2	RBM41	-0.207298	0.49408	Q96IZ5-2;Q96IZ5	RBM41
Q96KR1	ZFR	-0.214823	0.263666	Q96KR1	ZFR
Q96MU7-2	YTHDC1	0.938252	0.00787776	Q96MU7-2;Q96MU7	YTHDC1
Q96P11-2	NSUN5	-0.0726711	0.889499	Q96P11-2;Q96P11-5;Q96P11;Q96P11-4	NSUN5
Q96P63	SERPINB12	3.3237	0.0557066	Q96P63;Q96P63-2	SERPINB12
Q96PK6	RBM14	0.299343	0.255922	Q96PK6	RBM14
Q96PU8-5	QKI	-1.21122	0.0838299	Q96PU8-5;Q96PU8-9;Q96PU8-8;Q96PU8-6;Q96PU8-3;Q96PU8	QKI
Q96QC0	PPP1R10	-0.00555693	0.983149	Q96QC0	PPP1R10
Q96QD9	FYTTD1	0.607504	0.149425	Q96QD9;Q96QD9-2;Q96QD9-3	FYTTD1
Q96QR8	PURB	-0.589727	0.0222324	Q96QR8	PURB
Q96SI9-2	STRBP	-0.24666	0.567507	Q96SI9-2;Q96SI9	STRBP
Q96T21	SECISBP2	0.71769	0.0915629	Q96T21	SECISBP2
Q96T37-4	RBM15	0.911643	0.0114302	Q96T37-4;Q96T37-2;Q96T37-3;Q96T37	RBM15
Q96T58	SPEN	1.11664	0.00551492	Q96T58	SPEN
Q99575	POP1	-0.293208	0.668431	Q99575	POP1
Q99590-2	SCAF11	-0.0782008	0.837912	Q99590-2;Q99590	SCAF11
Q99613-2	EIF3C	-0.557174	0.0425557	Q99613-2;Q99613;B5ME19	EIF3C;EIF3CL
Q99623-2	PHB2	NA	NA	Q99623-2;Q99623	PHB2
Q99700-2	ATXN2	0.344377	0.10547	Q99700-2;Q99700-4;Q99700;Q99700-5	ATXN2
Q99729-3	HNRNPAB	0.615562	0.0561202	Q99729-3;Q99729-2	HNRNPAB
Q99729-4	HNRNPAB	0.0648437	0.968294	Q99729-4;Q99729	HNRNPAB
Q99848	EBNA1BP2	-0.882399	0.075644	Q99848	EBNA1BP2
Q99878	HIST1H2AJ	1.3392	0.0369506	Q99878;Q96KK5;Q9BTM1;Q16777;Q6FI13;P20671;P0C0S8;Q9BTM1-2;Q71UI9-2;Q71UI9;P0C0S5;Q93077;Q7L7L0;P04908;Q96QV6;P16104	HIST1H2AJ;HIST1H2AH;H2AFJ;HIST2H2AC;HIST2H2AA3;HIST1H2AD;HIST1H2AG;H2AFV;H2AFZ;HIST1H2AC;HIST3H2A;HIST1H2AB;HIST1H2AA;H2AFX
Q99880	HIST1H2BL	0.974302	0.0627986	Q99880;Q99879;Q99877;Q93079;Q8N257;Q5QNW6;Q16778;P62807;P58876;P57053;P33778;P23527;P06899;O60814;Q96A08;Q5QNW6-2	HIST1H2BL;HIST1H2BM;HIST1H2BN;HIST1H2BH;HIST3H2BB;HIST2H2BF;HIST2H2BE;HIST1H2BC;HIST1H2BD;H2BFS;HIST1H2BB;HIST1H2BO;HIST1H2BJ;HIST1H2BK;HIST1H2BA
Q9BQ04	RBM4B	0.0256464	0.96126	Q9BQ04	RBM4B
Q9BQ39	DDX50	-0.274286	0.310961	Q9BQ39	DDX50
Q9BQG0	MYBBP1A	-0.798685	0.0866592	Q9BQG0;Q9BQG0-2	MYBBP1A
Q9BRJ2	MRPL45	-0.287287	0.599285	Q9BRJ2	MRPL45
Q9BRJ6	C7orf50	0.438753	0.0711497	Q9BRJ6	C7orf50
Q9BRL6-2	SRSF8	0.432715	0.14373	Q9BRL6-2;Q9BRL6	SRSF8
Q9BRP8-2	WIBG	-0.702978	0.0222861	Q9BRP8-2;Q9BRP8	WIBG
Q9BRT6	LLPH	NA	NA	Q9BRT6	LLPH
Q9BRZ2	TRIM56	0.571591	0.0283634	Q9BRZ2;Q9BRZ2-2	TRIM56
Q9BSC4-4	NOL10	-0.652569	0.303652	Q9BSC4-4;Q9BSC4;Q9BSC4-2	NOL10
Q9BTD8-4	RBM42	-0.297756	0.552133	Q9BTD8-4;Q9BTD8-2;Q9BTD8-3;Q9BTD8	RBM42
Q9BTL3	FAM103A1	0.54597	0.0493691	Q9BTL3	FAM103A1
Q9BU76-3	MMTAG2	-0.978231	0.17873	Q9BU76-3;Q9BU76-4;Q9BU76	MMTAG2
Q9BUJ2-2	HNRNPUL1	0.899351	0.0116231	Q9BUJ2-2;Q9BUJ2;Q9BUJ2-4;Q9BUJ2-3	HNRNPUL1
Q9BVI4	NOC4L	NA	NA	Q9BVI4	NOC4L
Q9BVJ6-3	UTP14A	-0.986836	0.124328	Q9BVJ6-3;Q9BVJ6;Q9BVJ6-2	UTP14A
Q9BVP2-2	GNL3	-0.399695	0.214438	Q9BVP2-2;Q9BVP2	GNL3
Q9BWF3	RBM4	0.257095	0.370824	Q9BWF3;Q9BWF3-4;Q9BWF3-3;Q9BWF3-2	RBM4
Q9BWT6	MND1	-0.345987	0.636442	Q9BWT6	MND1
Q9BX40	LSM14B	-1.11746	0.0222324	Q9BX40;Q9BX40-2	LSM14B
Q9BXJ9-4	NAA15	0.0291326	0.976835	Q9BXJ9-4;Q9BXJ9	NAA15
Q9BXP5-4	SRRT	1.05807	0.0301235	Q9BXP5-4;Q9BXP5-2;Q9BXP5-3;Q9BXP5;Q9BXP5-5	SRRT
Q9BXR0-2	QTRT1	-0.585982	0.237313	Q9BXR0-2;Q9BXR0	QTRT1
Q9BXY0	MAK16	-0.4456	0.447897	Q9BXY0	MAK16
Q9BY44-3	EIF2A	0.145206	0.668431	Q9BY44-3;Q9BY44;Q9BY44-4;Q9BY44-2	EIF2A
Q9BY77	POLDIP3	0.501029	0.317391	Q9BY77;Q9BY77-2	POLDIP3
Q9BYD1	MRPL13	-0.71852	0.0291727	Q9BYD1	MRPL13
Q9BYD3-2	MRPL4	-0.539339	0.457564	Q9BYD3-2;Q9BYD3	MRPL4
Q9BYD6	MRPL1	-0.820653	0.241312	Q9BYD6	MRPL1
Q9BYG3	NIFK	-1.90895	0.129498	Q9BYG3	NIFK
Q9BYJ9	YTHDF1	-0.344479	0.131671	Q9BYJ9	YTHDF1
Q9BYK8	HELZ2	0.0780826	0.668431	Q9BYK8;Q9BYK8-2;Q9BYK8-4	HELZ2
Q9BZE1	MRPL37	-0.641393	0.0760178	Q9BZE1	MRPL37
Q9BZE2	PUS3	NA	NA	Q9BZE2	PUS3
Q9BZE4	GTPBP4	-0.24498	0.423979	Q9BZE4;Q9BZE4-2;Q9BZE4-3	GTPBP4
Q9BZZ5-2	API5	1.0605	0.00836598	Q9BZZ5-2;Q9BZZ5;Q9BZZ5-3;Q9BZZ5-6;Q9BZZ5-5;Q9BZZ5-1	API5
Q9C0B0	UNK	-1.73799	0.0511277	Q9C0B0	UNK
Q9C0D9	EPT1	NA	NA	Q9C0D9	EPT1
Q9C0J8	WDR33	-0.00141472	0.995664	Q9C0J8	WDR33
Q9GZR7	DDX24	-0.380885	0.220735	Q9GZR7;Q9GZR7-2	DDX24
Q9GZT3-2	SLIRP	-0.000948808	0.995664	Q9GZT3-2;Q9GZT3	SLIRP
Q9GZV4	EIF5A2	-0.524932	0.0958047	Q9GZV4;Q6IS14;P63241;P63241-2	EIF5A2;EIF5AL1;EIF5A
Q9H000-2	MKRN2	1.38951	0.13526	Q9H000-2;Q9H000	MKRN2
Q9H0A0-2	NAT10	-0.0375328	0.94527	Q9H0A0-2;Q9H0A0	NAT10
Q9H0D6-2	XRN2	0.154952	0.536178	Q9H0D6-2;Q9H0D6	XRN2
Q9H0J9	PARP12	0.445102	0.214962	Q9H0J9	PARP12
Q9H0L4	CSTF2T	0.531504	0.0770234	Q9H0L4	CSTF2T
Q9H0S4-2	DDX47	-3.64376	0.0125255	Q9H0S4-2;Q9H0S4	DDX47
Q9H0Z9	RBM38	0.237512	0.48494	Q9H0Z9;Q9H0Z9-2;Q9BX46	RBM38;RBM24
Q9H2U1-2	DHX36	0.298828	0.179186	Q9H2U1-2;Q9H2U1;Q9H2U1-3	DHX36
Q9H307-2	PNN	0.678783	0.0420643	Q9H307-2;Q9H307	PNN
Q9H3H3	C11orf68	1.82763	0.00554583	Q9H3H3;Q9H3H3-2;Q9H3H3-3	C11orf68
Q9H501	ESF1	-0.958451	0.129498	Q9H501	ESF1
Q9H5Q4	TFB2M	-1.09564	0.0956167	Q9H5Q4	TFB2M
Q9H694	BICC1	-0.72159	0.0301235	Q9H694;Q9H694-2	BICC1
Q9H6R4-2	NOL6	-1.12161	0.198642	Q9H6R4-2;Q9H6R4-4;Q9H6R4;Q9H6R4-3	NOL6
Q9H6S0	YTHDC2	0.827832	0.0365516	Q9H6S0	YTHDC2
Q9H6T0-2	ESRP2	-1.23746	0.00787776	Q9H6T0-2;Q9H6T0	ESRP2
Q9H7B2	RPF2	-1.67101	0.0787039	Q9H7B2	RPF2
Q9H8H0	NOL11	0.261677	0.508655	Q9H8H0	NOL11
Q9H8H2	DDX31	0.773476	0.0928156	Q9H8H2;Q9H8H2-4;Q9H8H2-2	DDX31
Q9H9Y2	RPF1	-0.514384	0.782451	Q9H9Y2	RPF1
Q9HAU5-2	UPF2	NA	NA	Q9HAU5-2;Q9HAU5	UPF2
Q9HAV4	XPO5	0.373082	0.19587	Q9HAV4	XPO5
Q9HB71-2	CACYBP	NA	NA	Q9HB71-2;Q9HB71	CACYBP
Q9HBD1-6	RC3H2	-1.21593	0.108341	Q9HBD1-6;Q9HBD1-4;Q9HBD1;Q9HBD1-2;Q9HBD1-3	RC3H2
Q9HCD5	NCOA5	-1.4167	0.053989	Q9HCD5	NCOA5
Q9HCE1	MOV10	-0.795588	0.0118897	Q9HCE1;Q9HCE1-2	MOV10
Q9HCS2	CYP4F12	-0.392922	0.949484	Q9HCS2	CYP4F12
Q9NP64-2	ZCCHC17	-1.94683	0.0128473	Q9NP64-2;Q9NP64-3;Q9NP64	ZCCHC17
Q9NQ55-2	PPAN	-1.01398	0.0479756	Q9NQ55-2;Q9NQ55;Q9NQ55-3	PPAN
Q9NQZ2	UTP3	-1.60583	0.0412346	Q9NQZ2	UTP3
Q9NR30	DDX21	0.274808	0.379243	Q9NR30;Q9NR30-2	DDX21
Q9NR56	MBNL1	0.161524	0.603089	Q9NR56;Q9NR56-7;Q9NR56-6;Q9NR56-2;Q9NR56-5;Q9NR56-3;Q9NR56-4	MBNL1
Q9NRA8-2	EIF4ENIF1	-0.657582	0.128473	Q9NRA8-2;Q9NRA8;Q9NRA8-3	EIF4ENIF1
Q9NSD9	FARSB	-0.273724	0.637241	Q9NSD9;Q9NSD9-2	FARSB
Q9NTZ6	RBM12	0.642506	0.05753	Q9NTZ6	RBM12
Q9NUD5	ZCCHC3	0.717596	0.194361	Q9NUD5;Q9NUD5-2	ZCCHC3
Q9NUK0-2	MBNL3	0.0232762	0.952719	Q9NUK0-2;Q9NUK0	MBNL3
Q9NUL3-6	STAU2	-0.986493	0.00787776	Q9NUL3-6;Q9NUL3-8;Q9NUL3-3;Q9NUL3-7;Q9NUL3-2;Q9NUL3;Q9NUL3-4	STAU2
Q9NUL5-4	C19orf66	0.372307	0.216205	Q9NUL5-4;Q9NUL5;Q9NUL5-3;Q9NUL5-2	C19orf66
Q9NUL7	DDX28	-0.368626	0.417561	Q9NUL7	DDX28
Q9NUQ6	SPATS2L	0.589832	0.0309531	Q9NUQ6;Q9NUQ6-4;Q9NUQ6-3;Q9NUQ6-2	SPATS2L
Q9NV06	DCAF13	-0.472176	0.253323	Q9NV06	DCAF13
Q9NV31	IMP3	-0.442072	0.516534	Q9NV31	IMP3
Q9NVN8	GNL3L	1.19234	0.0503067	Q9NVN8	GNL3L
Q9NVP1	DDX18	-0.575437	0.148842	Q9NVP1	DDX18
Q9NVS2	MRPS18A	-0.561121	0.244655	Q9NVS2;Q9NVS2-2	MRPS18A
Q9NVU7-2	SDAD1	-0.448762	0.63278	Q9NVU7-2;Q9NVU7	SDAD1
Q9NVV4	MTPAP	-0.682102	0.253323	Q9NVV4;Q9NVV4-2	MTPAP
Q9NW13	RBM28	-1.19561	0.0836188	Q9NW13;Q9NW13-2	RBM28
Q9NW64	RBM22	0.00665205	0.976835	Q9NW64;Q9NW64-2	RBM22
Q9NWH9	SLTM	0.836347	0.131197	Q9NWH9;Q9NWH9-3	SLTM
Q9NX05	FAM120C	-0.346655	0.120033	Q9NX05	FAM120C
Q9NX07	TRNAU1AP	-0.0195747	0.957554	Q9NX07;Q9NX07-2	TRNAU1AP
Q9NX24	NHP2	-0.898867	0.0585218	Q9NX24	NHP2
Q9NX58	LYAR	-0.403734	0.352059	Q9NX58	LYAR
Q9NXG2	THUMPD1	-0.255375	0.625409	Q9NXG2	THUMPD1
Q9NXZ2	DDX43	-0.012193	0.972112	Q9NXZ2	DDX43
Q9NY12-2	GAR1	0.772114	0.0518678	Q9NY12-2;Q9NY12	GAR1
Q9NY61	AATF	0.0470102	0.959039	Q9NY61	AATF
Q9NY93-2	DDX56	-1.14619	0.0530217	Q9NY93-2;Q9NY93	DDX56
Q9NYF8-2	BCLAF1	1.58619	0.0024315	Q9NYF8-2;Q9NYF8;Q9NYF8-4	BCLAF1
Q9NYF8-3	BCLAF1	0.96064	0.0269796	Q9NYF8-3	BCLAF1
Q9NYL2	ZAK	-3.04482	0.0920816	Q9NYL2	ZAK
Q9NYY8	FASTKD2	-0.755222	0.0425557	Q9NYY8;Q9NYY8-2	FASTKD2
Q9NZB2	FAM120A	-0.703346	0.0121833	Q9NZB2;Q9NZB2-6;Q9NZB2-4	FAM120A
Q9NZI8	IGF2BP1	-0.539945	0.0334804	Q9NZI8;Q9NZI8-2	IGF2BP1
Q9NZM5	GLTSCR2	-1.71408	0.11206	Q9NZM5	GLTSCR2
Q9NZT1	CALML5	NA	NA	Q9NZT1	CALML5
Q9P015	MRPL15	-0.488287	0.457318	Q9P015	MRPL15
Q9P031	CCDC59	-1.05974	0.0928156	Q9P031	CCDC59
Q9P035-2	HACD3	-4.01114	0.0062069	Q9P035-2;Q9P035	HACD3
Q9P258	RCC2	-0.635646	0.374308	Q9P258	RCC2
Q9P275	USP36	-0.448898	0.537416	Q9P275;Q9P275-2	USP36
Q9P2E3	ZNFX1	0.65884	0.0277863	Q9P2E3;Q9P2E3-2	ZNFX1
Q9P2E9-2	RRBP1	0.262628	0.636599	Q9P2E9-2;Q9P2E9;Q9P2E9-3	RRBP1
Q9P2K5	MYEF2	0.0369891	0.931116	Q9P2K5	MYEF2
Q9P2K5-2	MYEF2	0.160831	0.629752	Q9P2K5-2	MYEF2
Q9P2N5	RBM27	0.3994	0.0836188	Q9P2N5	RBM27
Q9UBU9	NXF1	2.2232	0.0024315	Q9UBU9;Q9UBU9-2	NXF1
Q9UG63	ABCF2	1.81704	0.0334804	Q9UG63;Q9UG63-2	ABCF2
Q9UGR2-2	ZC3H7B	-0.796518	0.0156695	Q9UGR2-2;Q9UGR2	ZC3H7B
Q9UH17	APOBEC3B	-0.179362	0.479882	Q9UH17;Q9UH17-3;Q9UH17-2	APOBEC3B
Q9UHX1-6	PUF60	0.247708	0.331498	Q9UHX1-6;Q9UHX1-4;Q9UHX1-5;Q9UHX1-2;Q9UHX1-3;Q9UHX1	PUF60
Q9UI30-2	TRMT112	0.824881	0.0256309	Q9UI30-2;Q9UI30	TRMT112
Q9UKA9-4	PTBP2	0.369977	0.15973	Q9UKA9-4;Q9UKA9-3;Q9UKA9;Q9UKA9-2;Q9UKA9-6;Q9UKA9-5	PTBP2
Q9UKD2	MRTO4	-3.05592	0.0123059	Q9UKD2	MRTO4
Q9UKM9	RALY	0.263676	0.409553	Q9UKM9;Q9UKM9-2	RALY
Q9UKV3-5	ACIN1	2.47441	0.0232839	Q9UKV3-5;Q9UKV3;Q9UKV3-3;Q9UKV3-2	ACIN1
Q9UKV8	AGO2	-0.17596	0.516503	Q9UKV8;Q9UKV8-2	AGO2
Q9UKY7-2	CDV3	0.821659	0.275318	Q9UKY7-2;Q9UKY7;Q9UKY7-3	CDV3
Q9ULC3	RAB23	0.094726	0.713004	Q9ULC3	RAB23
Q9ULE4	FAM184B	0.905396	0.103857	Q9ULE4	FAM184B
Q9ULW3	ABT1	-0.561933	0.42326	Q9ULW3	ABT1
Q9ULX3	NOB1	0.0766182	0.802837	Q9ULX3	NOB1
Q9ULX6	AKAP8L	-0.302642	0.344069	Q9ULX6;Q9ULX6-2	AKAP8L
Q9UN81	L1RE1	-1.29905	0.0703852	Q9UN81	L1RE1
Q9UN86	G3BP2	-1.11331	0.0053801	Q9UN86	G3BP2
Q9UN86-2	G3BP2	-4.0014	0.00637142	Q9UN86-2	G3BP2
Q9UNP9-2	PPIE	-0.184244	0.78265	Q9UNP9-2;Q9UNP9;Q9UNP9-3	PPIE
Q9UNQ2	DIMT1	-0.964613	0.165469	Q9UNQ2	DIMT1
Q9UNX3	RPL26L1	-0.082144	0.805358	Q9UNX3;P61254	RPL26L1;RPL26
Q9UNX4	WDR3	-0.656246	0.240303	Q9UNX4	WDR3
Q9UPQ9-1	TNRC6B	-0.698298	0.0386548	Q9UPQ9-1;Q9UPQ9	TNRC6B
Q9UPT8	ZC3H4	0.00604232	0.995664	Q9UPT8	ZC3H4
Q9UQ35	SRRM2	0.535483	0.178075	Q9UQ35	SRRM2
Q9UQ80	PA2G4	0.885033	0.0118897	Q9UQ80;Q9UQ80-2	PA2G4
Q9Y262-2	EIF3L	-1.14133	0.0587649	Q9Y262-2;Q9Y262	EIF3L
Q9Y285-2	FARSA	-1.94126	0.516538	Q9Y285-2;Q9Y285	FARSA
Q9Y295	DRG1	-5.7064	0.0036855	Q9Y295	DRG1
Q9Y2K5	R3HDM2	-0.675528	0.0301235	Q9Y2K5;Q9Y2K5-2;Q9Y2K5-3	R3HDM2
Q9Y2R4	DDX52	-0.817525	0.148842	Q9Y2R4	DDX52
Q9Y2R9	MRPS7	-0.923053	0.0588952	Q9Y2R9	MRPS7
Q9Y2W1	THRAP3	1.32744	0.00310443	Q9Y2W1	THRAP3
Q9Y2X3	NOP58	-0.120828	0.763242	Q9Y2X3	NOP58
Q9Y2Z4	YARS2	0.173086	0.810399	Q9Y2Z4	YARS2
Q9Y324	FCF1	-0.93478	0.0714373	Q9Y324	FCF1
Q9Y333	LSM2	-1.26054	0.169539	Q9Y333	LSM2
Q9Y383	LUC7L2	0.678671	0.107694	Q9Y383;Q96HJ9-2;Q9Y383-3;Q9Y383-2	LUC7L2
Q9Y3A2	UTP11L	-0.930911	0.0588634	Q9Y3A2	UTP11L
Q9Y3B4	SF3B6	0.239946	0.800111	Q9Y3B4	SF3B6
Q9Y3B9	RRP15	-1.26184	0.0955888	Q9Y3B9	RRP15
Q9Y3C1	NOP16	-0.964176	0.0724894	Q9Y3C1;Q9Y3C1-3;Q9Y3C1-2	NOP16
Q9Y3D9	MRPS23	-0.561427	0.033111	Q9Y3D9	MRPS23
Q9Y3F4	STRAP	0.225808	0.614542	Q9Y3F4;Q9Y3F4-2	STRAP
Q9Y3I0	RTCB	0.228183	0.599285	Q9Y3I0	RTCB
Q9Y3T9	NOC2L	-1.49158	0.106501	Q9Y3T9	NOC2L
Q9Y3X0	CCDC9	0.218415	0.238264	Q9Y3X0	CCDC9
Q9Y3Y2-4	CHTOP	1.01705	0.0114302	Q9Y3Y2-4;Q9Y3Y2;Q9Y3Y2-3	CHTOP
Q9Y4C8	RBM19	-0.372415	0.551197	Q9Y4C8	RBM19
Q9Y4W2-3	LAS1L	-2.8636	0.069745	Q9Y4W2-3;Q9Y4W2-2;Q9Y4W2	LAS1L
Q9Y4Z0	LSM4	0.630158	0.060659	Q9Y4Z0	LSM4
Q9Y520-4	PRRC2C	-0.0598725	0.861354	Q9Y520-4;Q9Y520-5;Q9Y520;Q9Y520-7;Q9Y520-6;Q9Y520-3;Q9Y520-2	PRRC2C
Q9Y580	RBM7	-1.7264	0.00367511	Q9Y580	RBM7
Q9Y5A9	YTHDF2	-1.1174	0.00551492	Q9Y5A9;Q9Y5A9-2	YTHDF2
Q9Y5J1	UTP18	-0.894977	0.0121445	Q9Y5J1	UTP18
Q9Y5S9-2	RBM8A	1.64288	0.0053801	Q9Y5S9-2;Q9Y5S9	RBM8A
Q9Y6A9	SPCS1	-0.304688	0.444875	Q9Y6A9	SPCS1
Q9Y6E2	BZW2	-0.535801	0.275318	Q9Y6E2	BZW2
Q9Y6G3	MRPL42	-0.0590198	0.846576	Q9Y6G3	MRPL42
Q9Y6K5	OAS3	-1.38056	0.548762	Q9Y6K5	OAS3
Q9Y6M1-1	IGF2BP2	-0.776177	0.0114302	Q9Y6M1-1;Q9Y6M1;Q9Y6M1-5;Q9Y6M1-3;Q9Y6M1-4	IGF2BP2
Q9Y6M1-6	IGF2BP2	-0.347091	0.172012	Q9Y6M1-6	IGF2BP2
sp|P0DTC1|R1A_SARS2	sp|P0DTC1|R1A_SARS2	11.6106	2.30062e-06	sp|P0DTC1|R1A_SARS2;sp|P0DTD1|R1AB_SARS2
sp|P0DTC2|SPIKE_SARS2	sp|P0DTC2|SPIKE_SARS2	8.66419	1.68718e-05	sp|P0DTC2|SPIKE_SARS2
sp|P0DTC5|VME1_SARS2	sp|P0DTC5|VME1_SARS2	8.65165	1.29942e-05	sp|P0DTC5|VME1_SARS2
sp|P0DTC9|NCAP_SARS2	sp|P0DTC9|NCAP_SARS2	13.197	1.68718e-05	sp|P0DTC9|NCAP_SARS2
sp|P0DTD2|ORF9B_SARS2	sp|P0DTD2|ORF9B_SARS2	4.6499	0.00836598	sp|P0DTD2|ORF9B_SARS2
