# Supplementary material for: Global analysis of protein-RNA interactions in SARS-CoV-2-infected cells reveals key regulators of infection
Source: Mol Cell. 2021 Jul 1;81(13):2851–2867.e7. doi: 10.1016/j.molcel.2021.05.023 (PMC8142890; doi:10.1016/j.molcel.2021.05.023)
Supplement: Table S2. Analysis of the total proteome of SARS-CoV-2-infected or mock-infected cells, related to Figure 2 — WCP analyses were generated at 8 and 24 hpi. [file mmc3.xlsx]

## Sheet: WCL_SARS-CoV2_(Inf vs M)_8hpi
Unique_ID	Gene.name	logFC	adj.P.Val	Majority.protein.IDs	Gene.names
Q9NRG9	AAAS	-0.0451023	0.972987	Q9NRG9;Q9NRG9-2	AAAS
Q86V21	AACS	-0.0338428	0.951613	Q86V21;Q86V21-2;Q86V21-3	AACS
Q6PD74	AAGAB	0.05111	0.972587	Q6PD74;Q6PD74-2	AAGAB
Q2M2I8-2	AAK1	-0.0814963	0.905701	Q2M2I8-2;Q2M2I8	AAK1
Q13685	AAMP	0.180269	0.753227	Q13685	AAMP
Q9Y312	AAR2	0.341415	0.785319	Q9Y312	AAR2
P49588	AARS	0.0282432	0.952414	P49588;P49588-2	AARS
Q5JTZ9	AARS2	-0.260198	0.750217	Q5JTZ9	AARS2
Q9BTE6	AARSD1	0.347194	0.787689	Q9BTE6;Q9BTE6-2;Q9BTE6-3	AARSD1
Q9NRN7	AASDHPPT	0.126334	0.840885	Q9NRN7;Q9NRN7-2	AASDHPPT
Q9UDR5	AASS	1.75347	0.0136223	Q9UDR5	AASS
Q9NY61	AATF	0.0964091	0.835041	Q9NY61	AATF
P08183-2	ABCB1	0.218089	0.883185	P08183-2;P08183	ABCB1
Q9NRK6	ABCB10	-0.241358	0.772445	Q9NRK6	ABCB10
P33527-7	ABCC1	-0.153061	0.937764	P33527-7;P33527-4;P33527-3;P33527;P33527-9;P33527-8;P33527-6;P33527-5;P33527-2	ABCC1
P33897	ABCD1	-0.189863	0.814369	P33897	ABCD1
P28288	ABCD3	0.0168921	0.983393	P28288;P28288-2	ABCD3
P61221	ABCE1	0.263228	0.642625	P61221	ABCE1
Q8NE71-2	ABCF1	-0.125501	0.719018	Q8NE71-2;Q8NE71	ABCF1
Q9UG63	ABCF2	0.0174823	0.983431	Q9UG63;Q9UG63-2	ABCF2
Q9NUQ8	ABCF3	0.228331	0.684886	Q9NUQ8;Q9NUQ8-2	ABCF3
Q9NUJ1	ABHD10	0.176033	0.788066	Q9NUJ1;Q9NUJ1-2;Q9NUJ1-3	ABHD10
Q8NFV4	ABHD11	0.163171	0.823984	Q8NFV4;Q8NFV4-4	ABHD11
Q96IU4	ABHD14B	-0.077072	0.971142	Q96IU4	ABHD14B
O95870	ABHD16A	-0.0123344	0.989061	O95870;O95870-2	ABHD16A
Q8WTS1	ABHD5	0.0487181	0.946049	Q8WTS1	ABHD5
Q8IZP0-10	ABI1	0.210796	0.905701	Q8IZP0-10;Q8IZP0-8;Q8IZP0-7;Q8IZP0-2;Q8IZP0-4;Q8IZP0-3;Q8IZP0-5;Q8IZP0-6;Q8IZP0-9;Q8IZP0-12;Q8IZP0;Q8IZP0-11	ABI1
O14639-3	ABLIM1	-0.0494252	0.944259	O14639-3;O14639-5;O14639-2;O14639-6;O14639;O14639-4	ABLIM1
Q12979-4	ABR	0.643965	0.688022	Q12979-4;Q12979-2;Q12979	ABR
Q9P1F3	ABRACL	0.0805403	0.864998	Q9P1F3	ABRACL
P09110	ACAA1	0.0185152	0.972987	P09110	ACAA1
P42765	ACAA2	-0.0813614	0.84115	P42765	ACAA2
Q13085	ACACA	-0.215526	0.595446	Q13085;Q13085-2;Q13085-3	ACACA
Q9H845	ACAD9	-0.194315	0.705481	Q9H845	ACAD9
P11310	ACADM	0.0539694	0.942373	P11310;P11310-2	ACADM
P16219	ACADS	0.589862	0.714217	P16219	ACADS
P45954-2	ACADSB	0.179504	0.946553	P45954-2;P45954	ACADSB
P49748-2	ACADVL	0.0852985	0.877744	P49748-2;P49748;P49748-3	ACADVL
Q15057	ACAP2	0.100618	0.952414	Q15057	ACAP2
P24752	ACAT1	0.0233793	0.953511	P24752	ACAT1
Q9BWD1	ACAT2	0.0177811	0.977276	Q9BWD1;Q9BWD1-2	ACAT2
Q9H3P7	ACBD3	-0.0158879	0.982997	Q9H3P7	ACBD3
Q5T8D3-2	ACBD5	-0.113275	0.970917	Q5T8D3-2;Q5T8D3-3;Q5T8D3-4	ACBD5
Q9BR61	NA	NA	NA	Q9BR61	ACBD6
Q9BYF1	ACE2	0.612739	0.823984	Q9BYF1;Q9BYF1-2	ACE2
Q9UKV3-5	ACIN1	0.0329601	0.949731	Q9UKV3-5;Q9UKV3;Q9UKV3-3;Q9UKV3-2	ACIN1
P53396	ACLY	0.0261488	0.953877	P53396;P53396-2;P53396-3	ACLY
P21399	ACO1	0.180483	0.836969	P21399	ACO1
Q99798	ACO2	0.0068059	0.98566	Q99798	ACO2
Q86TX2	ACOT1	0.327833	0.684886	Q86TX2;P49753;P49753-2	ACOT1;ACOT2
Q8WXI4-2	NA	NA	NA	Q8WXI4-2;Q8WXI4	ACOT11
Q9NPJ3	ACOT13	-0.127114	0.787689	Q9NPJ3;Q9NPJ3-2	ACOT13
O00154-4	ACOT7	-0.342561	0.772445	O00154-4;O00154-6;O00154-7;O00154;O00154-2;O00154-3;O00154-5	ACOT7
O14734	ACOT8	0.0805142	0.876944	O14734	ACOT8
Q9Y305-2	ACOT9	0.0677075	0.954155	Q9Y305-2;Q9Y305;Q9Y305-4;Q9Y305-3	ACOT9
Q15067-2	ACOX1	0.0463487	0.946898	Q15067-2;Q15067;Q15067-3	ACOX1
O15254-2	ACOX3	0.338433	0.924399	O15254-2;O15254	ACOX3
P24666	ACP1	0.00120415	0.998476	P24666;P24666-4;P24666-3;P24666-2	ACP1
P11117	ACP2	-0.417854	0.728106	P11117;P11117-2	ACP2
Q9NPH0	ACP6	-0.233876	0.785319	Q9NPH0;Q9NPH0-2	ACP6
Q96CM8-3	ACSF2	0.2174	0.872866	Q96CM8-3;Q96CM8;Q96CM8-2;Q96CM8-4	ACSF2
Q4G176	ACSF3	0.4604	0.451195	Q4G176	ACSF3
P33121-2	ACSL1	-0.414664	0.353734	P33121-2;P33121;P33121-3	ACSL1
O95573	ACSL3	-0.12798	0.898916	O95573	ACSL3
O60488-2	ACSL4	-0.0621838	0.938894	O60488-2;O60488	ACSL4
Q9ULC5	ACSL5	0.0431092	0.959109	Q9ULC5;Q9ULC5-3;Q9ULC5-4	ACSL5
Q53FZ2	ACSM3	0.512078	0.688022	Q53FZ2;Q53FZ2-2	ACSM3
Q9NR19	ACSS2	-1.07228	0.127219	Q9NR19;Q9NR19-2	ACSS2
P68133	ACTA1	0.0633468	0.88838	P68133;P68032;P63267;P62736	ACTA1;ACTC1;ACTG2;ACTA2
P60709	ACTB	-0.00498788	0.98911	P60709	ACTB
Q562R1	ACTBL2	-11.2195	1.53534e-05	Q562R1	ACTBL2
P63261	ACTG1	-0.249596	0.719587	P63261	ACTG1
O96019	ACTL6A	-0.0156804	0.983393	O96019;O96019-2	ACTL6A
P12814	ACTN1	-0.134717	0.697346	P12814;P12814-3;P12814-2;P12814-4	ACTN1
Q08043	ACTN3	0.80554	0.528242	Q08043	ACTN3
O43707	ACTN4	-0.139548	0.719587	O43707;O43707-2;O43707-3	ACTN4
Q9NZ32	ACTR10	0.0602172	0.979641	Q9NZ32	ACTR10
P61163	ACTR1A	0.0915265	0.787689	P61163	ACTR1A
P42025	ACTR1B	0.731257	0.643203	P42025	ACTR1B
P61160	ACTR2	-0.0430257	0.91356	P61160;P61160-2	ACTR2
P61158	ACTR3	0.0183858	0.983393	P61158	ACTR3
Q9H9F9	ACTR5	-0.113746	0.823984	Q9H9F9	ACTR5
Q03154	ACY1	0.0628753	0.961401	Q03154;Q03154-2;Q03154-4;Q03154-3	ACY1
P07311	ACYP1	-0.126991	0.873892	P07311	ACYP1
O14672	ADAM10	-0.592562	0.571654	O14672;O14672-2	ADAM10
P78536	ADAM17	-0.226766	0.714217	P78536	ADAM17
Q13443	ADAM9	-0.415408	0.444014	Q13443	ADAM9
O75689-3	ADAP1	0.297051	0.814369	O75689-3;O75689;O75689-2	ADAP1
P55265-4	ADAR	-0.024575	0.972987	P55265-4;P55265-5;P55265;P55265-2;P55265-3	ADAR
Q8NI60-3	ADCK3	-0.283008	0.647223	Q8NI60-3;Q8NI60;Q8NI60-2;Q8NI60-4	ADCK3
Q96D53	ADCK4	-0.600082	0.797193	Q96D53;Q96D53-2	ADCK4
P35611-2	ADD1	0.283111	0.731512	P35611-2;P35611-6;P35611-4;P35611;P35611-3;P35611-5	ADD1
Q9UEY8-2	ADD3	-0.363895	0.658274	Q9UEY8-2;Q9UEY8	ADD3
Q8N7X0	ADGB	1.63096	0.683617	Q8N7X0;Q8N7X0-2	ADGB
P11766	ADH5	-0.178734	0.787689	P11766	ADH5
Q9BV57	ADI1	-0.0126683	0.983431	Q9BV57;Q9BV57-2	ADI1
P55263	ADK	0.0337476	0.974893	P55263;P55263-4;P55263-2;P55263-3	ADK
Q9H2P0	ADNP	-0.0323245	0.981379	Q9H2P0	ADNP
Q96SZ5	ADO	0.599046	0.612724	Q96SZ5	ADO
Q9BRR6-2	ADPGK	0.362125	0.753227	Q9BRR6-2;Q9BRR6;Q9BRR6-3;Q9BRR6-4	ADPGK
Q9NX46	ADPRHL2	-0.255721	0.684886	Q9NX46	ADPRHL2
P25098	ADRBK1	0.143467	0.719587	P25098;P35626	ADRBK1;ADRBK2
Q16186	ADRM1	-0.0885065	0.834688	Q16186	ADRM1
P30566	ADSL	0.0928949	0.849031	P30566;P30566-2	ADSL
P30520	ADSS	0.206722	0.790651	P30520	ADSS
Q8N556	AFAP1	3.58793	0.000749379	Q8N556;Q8N556-2	AFAP1
Q9Y4W6	AFG3L2	-0.00503892	0.990164	Q9Y4W6	AFG3L2
Q6ULP2-5	AFTPH	0.838186	0.73153	Q6ULP2-5;Q6ULP2-2;Q6ULP2-4;Q6ULP2;Q6ULP2-3	AFTPH
Q96P47-3	AGAP3	-0.457569	0.688022	Q96P47-3;Q96P47-6;Q9UPQ3-3;Q9UPQ3-2;Q9UPQ3;Q96P47;Q96P47-2;Q96P47-4	AGAP3;AGAP1
P52594-2	AGFG1	0.0792981	0.835041	P52594-2;P52594-3;P52594;P52594-4	AGFG1
O95081	AGFG2	0.433158	0.849697	O95081;O95081-2	AGFG2
Q53H12	AGK	-0.10881	0.961401	Q53H12	AGK
P35573	AGL	0.197651	0.905701	P35573;P35573-2;P35573-3	AGL
Q9BSE5	AGMAT	0.414322	0.643679	Q9BSE5	AGMAT
Q9UKV8-2	AGO2	-0.0139751	0.98524	Q9UKV8-2;Q9UKV8	AGO2
Q99943	AGPAT1	-0.146078	0.817142	Q99943	AGPAT1
O15120-2	NA	NA	NA	O15120-2;O15120	AGPAT2
Q9NUQ2	AGPAT5	-0.0687271	0.876944	Q9NUQ2	AGPAT5
O00116	AGPS	0.0842166	0.851655	O00116	AGPS
O95994	AGR2	0.436942	0.256996	O95994	AGR2
O00468-6	AGRN	0.197648	0.834688	O00468-6;O00468-7;O00468-3;O00468-5;O00468-4;O00468;O00468-2	AGRN
Q6RW13-2	AGTRAP	-0.357007	0.640675	Q6RW13-2;Q6RW13	AGTRAP
Q8WYP5	AHCTF1	-0.598522	0.0915535	Q8WYP5;Q8WYP5-3;Q8WYP5-2	AHCTF1
P23526	AHCY	-0.0684581	0.893583	P23526;P23526-2	AHCY
O43865	AHCYL1	0.101543	0.932525	O43865	AHCYL1
Q96HN2-2	AHCYL2	0.725077	0.835041	Q96HN2-2;Q96HN2;Q96HN2-4;Q96HN2-3	AHCYL2
Q09666	AHNAK	-0.219455	0.651974	Q09666	AHNAK
Q8IVF2-3	AHNAK2	-0.0658679	0.903942	Q8IVF2-3;Q8IVF2	AHNAK2
P35869	AHR	-0.193817	0.872071	P35869	AHR
O95433	AHSA1	0.167013	0.719587	O95433;O95433-2	AHSA1
Q96BJ3	AIDA	-1.167	0.636421	Q96BJ3;Q96BJ3-3	AIDA
O95831-3	AIFM1	0.0227724	0.961401	O95831-3;O95831;O95831-2	AIFM1
Q9Y4K1	AIM1	-0.0624404	0.961401	Q9Y4K1	AIM1
Q12904	AIMP1	0.0410563	0.925701	Q12904;Q12904-2	AIMP1
Q13155	AIMP2	0.0662872	0.93514	Q13155	AIMP2
O00170	AIP	-0.368468	0.644373	O00170	AIP
P00568	AK1	1.15024	0.0979327	P00568	AK1
P54819-2	AK2	0.0620319	0.91992	P54819-2;P54819;P54819-5;P54819-3;P54819-6;P54819-4	AK2
Q9UIJ7-2	AK3	0.0929564	0.938247	Q9UIJ7-2;Q9UIJ7;Q9UIJ7-3	AK3
P27144	AK4	0.173254	0.714217	P27144	AK4
Q9Y3D8	AK6	0.183997	0.762414	Q9Y3D8;Q9Y3D8-2	AK6
Q92667	AKAP1	0.131667	0.953511	Q92667;Q92667-2	AKAP1
Q02952-3	AKAP12	-0.00337798	0.998751	Q02952-3;Q02952-2;Q02952	AKAP12
Q12802-4	AKAP13	-0.0212546	0.980351	Q12802-4;Q12802;Q12802-2	AKAP13
Q02040-2	NA	NA	NA	Q02040-2;Q02040-3;Q02040	AKAP17A
O43823	AKAP8	-0.370826	0.691295	O43823	AKAP8
Q99996-5	AKAP9	-0.260398	0.935348	Q99996-5;Q99996-3;Q99996-2;Q99996;Q99996-6;Q99996-4	AKAP9
P14550	AKR1A1	-0.17308	0.658228	P14550	AKR1A1
P15121	AKR1B1	-0.520114	0.688022	P15121	AKR1B1
O60218	AKR1B10	0.429099	0.136761	O60218	AKR1B10
C9JRZ8	AKR1B15	-0.473939	0.165329	C9JRZ8;C9JRZ8-2	AKR1B15
Q04828	AKR1C1	0.316399	0.817142	Q04828	AKR1C1
P42330	AKR1C3	0.183439	0.745606	P42330;P42330-2	AKR1C3
O43488	AKR7A2	0.086283	0.906538	O43488	AKR7A2
O95154	AKR7A3	-0.0481492	0.976785	O95154	AKR7A3
Q96B36	AKT1S1	0.373722	0.750217	Q96B36;Q96B36-2;Q96B36-3	AKT1S1
Q9H8T0	AKTIP	-0.049774	0.972987	Q9H8T0;Q9H8T0-2	AKTIP
P13716	ALAD	0.407235	0.595446	P13716;P13716-2	ALAD
P13196	ALAS1	0.603788	0.731512	P13196	ALAS1
Q13740-2	ALCAM	-0.345838	0.561884	Q13740-2;Q13740	ALCAM
Q8IZ83-3	ALDH16A1	0.129771	0.753227	Q8IZ83-3;Q8IZ83	ALDH16A1
P54886	ALDH18A1	0.130594	0.840885	P54886;P54886-2	ALDH18A1
P00352	ALDH1A1	0.552627	0.282065	P00352	ALDH1A1
O94788	ALDH1A2	0.27024	0.643679	O94788;O94788-2;O94788-3;O94788-4	ALDH1A2
P47895	ALDH1A3	-0.445198	0.125868	P47895	ALDH1A3
P30837	ALDH1B1	-0.0127969	0.984526	P30837	ALDH1B1
P05091	ALDH2	0.133898	0.719587	P05091;P05091-2	ALDH2
P51648	ALDH3A2	0.30985	0.821029	P51648;P51648-2	ALDH3A2
P30038-3	ALDH4A1	-0.634332	0.691295	P30038-3;P30038;P30038-2	ALDH4A1
P51649	ALDH5A1	-0.219008	0.823984	P51649;P51649-2	ALDH5A1
Q02252-2	ALDH6A1	0.997641	0.642625	Q02252-2;Q02252	ALDH6A1
P49419-2	ALDH7A1	0.0264821	0.970561	P49419-2;P49419;P49419-4	ALDH7A1
P49189	ALDH9A1	0.0732104	0.868903	P49189;P49189-2	ALDH9A1
P04075	ALDOA	-0.0438126	0.911708	P04075;P04075-2	ALDOA
P09972	ALDOC	0.0197924	0.978101	P09972	ALDOC
Q9BT22	ALG1	0.21174	0.753227	Q9BT22;Q9BT22-2	ALG1
Q2TAA5	ALG11	0.167441	0.836969	Q2TAA5	ALG11
Q9H553-2	ALG2	-0.399265	0.856751	Q9H553-2;Q9H553	ALG2
Q9Y673	ALG5	-0.095702	0.951689	Q9Y673;Q9Y673-2	ALG5
Q9H6U8-2	ALG9	-0.690465	0.533195	Q9H6U8-2;Q9H6U8-4;Q9H6U8;Q9H6U8-3	ALG9
Q6P6C2	ALKBH5	-0.107123	0.925701	Q6P6C2;Q6P6C2-1	ALKBH5
Q86V81	ALYREF	0.0841985	0.913538	Q86V81	ALYREF
Q9UHK6	AMACR	0.661793	0.571613	Q9UHK6;Q9UHK6-5	AMACR
Q9Y303	AMDHD2	1.88314	0.697346	Q9Y303;Q9Y303-2;Q9Y303-3	AMDHD2
Q9UKV5	AMFR	0.276867	0.897482	Q9UKV5	AMFR
Q9H1A4	ANAPC1	0.842573	0.643203	Q9H1A4	ANAPC1
Q9UJX4	ANAPC5	-0.58124	0.872866	Q9UJX4	ANAPC5
Q9UJX3-2	ANAPC7	0.254891	0.71664	Q9UJX3-2;Q9UJX3	ANAPC7
Q01484	ANK2	-0.104417	0.983393	Q01484;Q01484-5;Q01484-2	ANK2
Q12955-5	ANK3	0.263007	0.688194	Q12955-5;Q12955-4;Q12955;Q12955-7;Q12955-6	ANK3
Q9P2R3	ANKFY1	1.13307	0.658228	Q9P2R3;Q9P2R3-2;Q9P2R3-4	ANKFY1
Q8IWZ3-6	ANKHD1	-0.164103	0.864609	Q8IWZ3-6;Q8IWZ3;Q8IWZ3-4;Q8IWZ3-5;Q8IWZ3-3;Q8IWZ3-2	ANKHD1
Q86XL3	ANKLE2	-0.116701	0.738149	Q86XL3;Q86XL3-2	ANKLE2
Q8IV38	ANKMY2	0.0751173	0.971142	Q8IV38	ANKMY2
O75179-6	ANKRD17	0.552555	0.941235	O75179-6;O75179-7;O75179-2;O75179;O75179-4	ANKRD17
Q5VYY1	ANKRD22	-0.188995	0.905701	Q5VYY1	ANKRD22
O15084-2	ANKRD28	0.20376	0.873892	O15084-2;O15084;O15084-4;O15084-1	ANKRD28
Q92625	ANKS1A	0.812011	0.688022	Q92625	ANKS1A
Q8N8V4	ANKS4B	0.294954	0.820103	Q8N8V4	ANKS4B
Q9NQW6-2	ANLN	-0.289852	0.595446	Q9NQW6-2;Q9NQW6	ANLN
Q9NW15-2	ANO10	0.0417697	0.987025	Q9NW15-2;Q9NW15-4;Q9NW15-3;Q9NW15	ANO10
Q4KMQ2-3	ANO6	0.108898	0.823984	Q4KMQ2-3;Q4KMQ2;Q4KMQ2-4;Q4KMQ2-2	ANO6
P39687	ANP32A	-0.198199	0.774991	P39687	ANP32A
Q92688-2	ANP32B	0.0453071	0.933142	Q92688-2;Q92688	ANP32B
Q9BTT0	ANP32E	-0.0718759	0.88838	Q9BTT0;Q9BTT0-3	ANP32E
P04083	ANXA1	-0.13368	0.725627	P04083	ANXA1
Q9UJ72	ANXA10	0.500338	0.658274	Q9UJ72	ANXA10
P50995-2	ANXA11	-0.176286	0.643203	P50995-2;P50995	ANXA11
P27216-2	ANXA13	1.96064	0.00224504	P27216-2;P27216	ANXA13
P07355	ANXA2	-0.0734795	0.840885	P07355;P07355-2;A6NMY6	ANXA2;ANXA2P2
P12429	ANXA3	-0.334178	0.414282	P12429	ANXA3
P09525	ANXA4	0.268532	0.45652	P09525;P09525-2	ANXA4
P08758	ANXA5	-0.0248387	0.972987	P08758	ANXA5
P08133-2	ANXA6	-0.385447	0.292638	P08133-2;P08133	ANXA6
P20073-2	ANXA7	0.116469	0.868534	P20073-2;P20073	ANXA7
O76027	ANXA9	-0.0892426	0.897482	O76027	ANXA9
Q10567-3	AP1B1	0.143908	0.780349	Q10567-3;Q10567-2;Q10567;Q10567-4	AP1B1
O43747	AP1G1	0.0773664	0.946553	O43747;O43747-2	AP1G1
O75843	AP1G2	0.264674	0.787689	O75843	AP1G2
Q9BXS5	AP1M1	-1.10827	0.683617	Q9BXS5;Q9BXS5-2	AP1M1
Q9Y6Q5	AP1M2	0.00428307	0.992965	Q9Y6Q5;Q9Y6Q5-2	AP1M2
P61966	AP1S1	-0.283964	0.835041	P61966;P61966-2	AP1S1
O95782-2	AP2A1	-0.191977	0.688022	O95782-2;O95782	AP2A1
O94973	AP2A2	-0.0694791	0.926309	O94973;O94973-2;O94973-3	AP2A2
P63010	AP2B1	-0.0461929	0.944259	P63010;P63010-2;P63010-3	AP2B1
Q96CW1-2	AP2M1	-0.116588	0.856751	Q96CW1-2	AP2M1
P53680-2	AP2S1	0.00139783	0.998751	P53680-2;P53680	AP2S1
O00203	AP3B1	0.099851	0.946553	O00203;O00203-3	AP3B1
O14617-4	AP3D1	-0.113116	0.828604	O14617-4;O14617;O14617-5;O14617-3;O14617-2	AP3D1
Q9Y2T2	AP3M1	0.0323181	0.9832	Q9Y2T2	AP3M1
Q92572	AP3S1	-0.344671	0.893555	Q92572	AP3S1
Q9Y6B7	NA	NA	NA	Q9Y6B7	AP4B1
Q9UPM8-2	AP4E1	0.304549	0.829187	Q9UPM8-2;Q9UPM8	AP4E1
P25054-2	APC	0.0659684	0.989977	P25054-2;P25054	APC
P13798	APEH	0.288761	0.616225	P13798	APEH
P27695	APEX1	0.110744	0.817142	P27695	APEX1
Q9BZZ5	NA	NA	NA	Q9BZZ5;Q9BZZ5-3;Q9BZZ5-6;Q9BZZ5-1	API5
Q9BZZ5-2	API5	0.0598448	0.897927	Q9BZZ5-2;Q9BZZ5-5	API5
Q96GX9	APIP	-0.0886501	0.859574	Q96GX9;Q96GX9-3	APIP
Q06481-5	APLP2	-0.360508	0.438074	Q06481-5;Q06481-4;Q06481-2;Q06481-3;Q06481-6;Q06481	APLP2
Q9HDC9-2	APMAP	0.142773	0.912801	Q9HDC9-2;Q9HDC9	APMAP
Q8NCW5-2	APOA1BP	0.00134884	0.997884	Q8NCW5-2;Q8NCW5	APOA1BP
Q9UH17	APOBEC3B	-2.49014	0.351768	Q9UH17;P31941-2;P31941;Q9UH17-2;Q9UH17-3;Q96AK3	APOBEC3B;APOBEC3A;APOBEC3D
O14791-3	NA	NA	NA	O14791-3;O14791;O14791-2	APOL1
Q9BQE5	APOL2	-0.0522774	0.895171	Q9BQE5	APOL2
Q9BUR5	APOO	-0.24592	0.825048	Q9BUR5;Q9BUR5-2	APOO
Q6UXV4	APOOL	0.278526	0.823984	Q6UXV4	APOOL
P05067-10	APP	-0.582227	0.674014	P05067-10;P05067-3;P05067-4;P05067-5;P05067-6;P05067-7;P05067-11;P05067-8;P05067-9;P05067	APP
Q9UKG1	APPL1	0.336087	0.684886	Q9UKG1	APPL1
Q8NEU8	APPL2	0.315697	0.747992	Q8NEU8;Q8NEU8-3;Q8NEU8-2	APPL2
P07741	APRT	-0.0176271	0.974767	P07741;P07741-2	APRT
O60306	AQR	0.630712	0.778604	O60306	AQR
P10398	ARAF	0.716066	0.777683	P10398	ARAF
Q96P48-3	ARAP1	-0.0943543	0.951873	Q96P48-3;Q96P48;Q96P48-5;Q96P48-7;Q96P48-2;Q96P48-4;Q96P48-1	ARAP1
P48444	ARCN1	0.122535	0.747389	P48444;P48444-2	ARCN1
P84077	ARF1	0.0284623	0.972987	P84077;P61204;P61204-2	ARF1;ARF3
P18085	ARF4	-0.0662008	0.915978	P18085	ARF4
P84085	ARF5	0.105457	0.823984	P84085	ARF5
P62330	ARF6	-0.106748	0.864998	P62330	ARF6
Q8N6T3	ARFGAP1	-0.170634	0.836969	Q8N6T3;Q8N6T3-5;Q8N6T3-2;Q8N6T3-4;Q8N6T3-3	ARFGAP1
Q8N6H7	ARFGAP2	0.272277	0.728106	Q8N6H7;Q8N6H7-2;Q8N6H7-3	ARFGAP2
Q9NP61-2	ARFGAP3	-0.27291	0.587446	Q9NP61-2;Q9NP61	ARFGAP3
Q9Y6D6	ARFGEF1	0.0945125	0.934167	Q9Y6D6	ARFGEF1
Q9Y6D5	ARFGEF2	0.328886	0.684886	Q9Y6D5	ARFGEF2
Q5TH69	ARFGEF3	-0.263185	0.925359	Q5TH69	ARFGEF3
P53367	ARFIP1	-0.00178456	0.99723	P53367;P53367-2;P53367-3	ARFIP1
P53365-3	ARFIP2	0.169648	0.868534	P53365-3;P53365;P53365-2	ARFIP2
Q07960	ARHGAP1	0.11688	0.753227	Q07960	ARHGAP1
Q8IWW6-2	ARHGAP12	0.53678	0.719587	Q8IWW6-2;Q8IWW6-3;Q8IWW6-4;Q8IWW6	ARHGAP12
Q68EM7-2	ARHGAP17	-0.708944	0.753227	Q68EM7-2;Q68EM7-6;Q68EM7-5;Q68EM7;Q68EM7-4	ARHGAP17
Q8N392	ARHGAP18	-0.381795	0.571654	Q8N392;Q8N392-2	ARHGAP18
Q5T5U3	ARHGAP21	0.235865	0.825048	Q5T5U3	ARHGAP21
Q9P227-2	ARHGAP23	-0.577404	0.777683	Q9P227-2;Q9P227	ARHGAP23
Q9UNA1-2	ARHGAP26	-0.453287	0.612724	Q9UNA1-2;Q9UNA1	ARHGAP26
Q6ZUM4-4	ARHGAP27	0.138405	0.953511	Q6ZUM4-4;Q6ZUM4-3;Q6ZUM4	ARHGAP27
Q52LW3	ARHGAP29	-0.67027	0.609511	Q52LW3	ARHGAP29
Q9NRY4	ARHGAP35	0.148694	0.868534	Q9NRY4	ARHGAP35
Q13017-2	ARHGAP5	0.820834	0.835041	Q13017-2;Q13017	ARHGAP5
P85298-2	ARHGAP8	-0.970401	0.643203	P85298-2;P85298-5;P85298-4;P85298-3;P85298	ARHGAP8
P52565	ARHGDIA	-0.0162655	0.976785	P52565;P52565-2	ARHGDIA
P52566	ARHGDIB	-0.921034	0.0973368	P52566	ARHGDIB
Q92888	ARHGEF1	-0.107595	0.856751	Q92888;Q92888-3;Q92888-2;Q92888-4	ARHGEF1
O15085	NA	NA	NA	O15085;O15085-2	ARHGEF11
Q9NZN5-2	ARHGEF12	-1.68655	0.644373	Q9NZN5-2;Q9NZN5	ARHGEF12
Q5VV41	ARHGEF16	0.0627797	0.92396	Q5VV41	ARHGEF16
Q92974-3	ARHGEF2	0.509129	0.595972	Q92974-3;Q92974-2;Q92974	ARHGEF2
Q8N1W1-4	NA	NA	NA	Q8N1W1-4;Q8N1W1-3;Q8N1W1;Q8N1W1-6;Q8N1W1-2;Q8N1W1-5	ARHGEF28
Q12774	ARHGEF5	0.157118	0.699521	Q12774	ARHGEF5
O14497	ARID1A	0.55802	0.86458	O14497;O14497-3;O14497-2	ARID1A
Q9Y4X5	ARIH1	-0.345098	0.684886	Q9Y4X5	ARIH1
O95376	ARIH2	-0.247582	0.922549	O95376	ARIH2
P40616-2	ARL1	0.0365338	0.980351	P40616-2;P40616	ARL1
P36404	ARL2	0.74328	0.770568	P36404;P36404-2	ARL2
P36405	ARL3	-0.00943374	0.989977	P36405	ARL3
Q15041-3	NA	NA	NA	Q15041-3;Q15041-2;Q15041	ARL6IP1
Q66PJ3-7	ARL6IP4	-0.0421851	0.966314	Q66PJ3-7;Q66PJ3-4;Q66PJ3-3;Q66PJ3-2;Q66PJ3;Q66PJ3-5	ARL6IP4
O75915	ARL6IP5	-0.254699	0.768083	O75915	ARL6IP5
Q8N6S5	ARL6IP6	-0.356529	0.630277	Q8N6S5	ARL6IP6
Q9NVJ2	ARL8B	-0.214035	0.944965	Q9NVJ2;Q9NVJ2-2	ARL8B
Q9NVT9	ARMC1	1.30177	0.688022	Q9NVT9	ARMC1
Q8N2F6-3	ARMC10	-0.671704	0.595972	Q8N2F6-3;Q8N2F6	ARMC10
Q6NXE6-2	ARMC6	0.668397	0.559781	Q6NXE6-2;Q6NXE6	ARMC6
Q8IUR7-6	ARMC8	-0.0958497	0.946553	Q8IUR7-6;Q8IUR7-3;Q8IUR7-7;Q8IUR7-2;Q8IUR7;Q8IUR7-8	ARMC8
Q9UH62	ARMCX3	0.376269	0.723031	Q9UH62	ARMCX3
Q9H993	ARMT1	-0.0153101	0.979019	Q9H993	ARMT1
P27540-2	NA	NA	NA	P27540-2;P27540-3;P27540-4;P27540	ARNT
Q92747	ARPC1A	-0.202139	0.856161	Q92747;Q92747-2	ARPC1A
O15143	ARPC1B	-0.215182	0.643679	O15143	ARPC1B
O15144	ARPC2	0.090322	0.86458	O15144	ARPC2
O15145	ARPC3	-0.0279774	0.946898	O15145	ARPC3
P59998	ARPC4	-0.0994846	0.817142	P59998;P59998-3;P59998-2	ARPC4
O15511	ARPC5	-0.112985	0.944965	O15511;O15511-2	ARPC5
Q9BPX5	ARPC5L	0.256972	0.81707	Q9BPX5	ARPC5L
Q7Z6K5	ARPIN	-0.109346	0.851343	Q7Z6K5;Q7Z6K5-2	ARPIN
P56211-2	ARPP19	-0.08909	0.868534	P56211-2;P56211	ARPP19
P49407-2	ARRB1	-0.0685147	0.905701	P49407-2;P49407	ARRB1
P32121-5	ARRB2	0.186879	0.856751	P32121-5;P32121-2;P32121;P32121-3;P32121-4	ARRB2
P15289-2	ARSA	-0.12587	0.780349	P15289-2;P15289	ARSA
P51690	ARSE	0.85032	0.0322059	P51690	ARSE
Q13510-3	ASAH1	0.37359	0.508157	Q13510-3;Q13510;Q13510-2	ASAH1
Q9ULH1	ASAP1	-0.490673	0.827276	Q9ULH1;Q9ULH1-2	ASAP1
O43150-2	ASAP2	-0.0918299	0.932525	O43150-2;O43150	ASAP2
Q9NWX5-2	ASB6	0.848332	0.45652	Q9NWX5-2;Q9NWX5	ASB6
Q96DX5-3	ASB9	0.511073	0.647223	Q96DX5-3;Q96DX5-2;Q96DX5	ASB9
Q8N9N2-2	ASCC1	-1.18982	0.636421	Q8N9N2-2;Q8N9N2	ASCC1
Q9H1I8-3	ASCC2	-1.54958	0.791021	Q9H1I8-3;Q9H1I8	ASCC2
Q8N3C0	ASCC3	0.145234	0.961401	Q8N3C0;Q8N3C0-4	ASCC3
Q9Y294	ASF1A	0.454058	0.714217	Q9Y294	ASF1A
Q9NR48-2	ASH1L	0.406839	0.793426	Q9NR48-2;Q9NR48	ASH1L
Q9UBL3-3	ASH2L	-0.0307032	0.946553	Q9UBL3-3;Q9UBL3;Q9UBL3-2	ASH2L
P04424-2	ASL	0.359264	0.391436	P04424-2;P04424;P04424-3	ASL
O43681	ASNA1	0.0303777	0.964696	O43681	ASNA1
P08243-2	ASNS	0.663924	0.684886	P08243-2;P08243;P08243-3	ASNS
Q12797	ASPH	-0.102355	0.834688	Q12797;Q12797-10	ASPH
Q9BZE9-3	ASPSCR1	0.341642	0.658274	Q9BZE9-3;Q9BZE9;Q9BZE9-2;Q9BZE9-4	ASPSCR1
Q7L266	ASRGL1	0.239091	0.742165	Q7L266;Q7L266-2	ASRGL1
P00966	ASS1	0.701799	0.082384	P00966	ASS1
Q9NVM9	ASUN	-1.08497	0.688022	Q9NVM9;Q9NVM9-2	ASUN
Q8NBU5	ATAD1	-0.284054	0.683617	Q8NBU5	ATAD1
Q6PL18	ATAD2	-0.137606	0.785319	Q6PL18	ATAD2
Q9NVI7-2	ATAD3A	0.0192873	0.971732	Q9NVI7-2;Q9NVI7;Q9NVI7-3	ATAD3A
Q5T9A4	NA	NA	NA	Q5T9A4;Q5T9A4-3	ATAD3B
O95260-2	ATE1	3.27666	0.843018	O95260-2;O95260	ATE1
P18846-2	ATF1	0.303268	0.817142	P18846-2;P18846	ATF1
Q6VMQ6-2	NA	NA	NA	Q6VMQ6-2;Q6VMQ6-5;Q6VMQ6;Q6VMQ6-4	ATF7IP
Q676U5-3	ATG16L1	0.370732	0.730869	Q676U5-3;Q676U5-2;Q676U5	ATG16L1
Q9NT62	ATG3	-0.170789	0.658228	Q9NT62;Q9NT62-2	ATG3
Q9Y4P1-6	ATG4B	0.174609	0.823984	Q9Y4P1-6;Q9Y4P1;Q9Y4P1-2	ATG4B
Q9H1Y0	ATG5	-0.38864	0.925701	Q9H1Y0;Q9H1Y0-2	ATG5
O95352-3	ATG7	-0.0460992	0.98524	O95352-3;O95352-2;O95352	ATG7
P31939	ATIC	0.0474434	0.925701	P31939;P31939-2	ATIC
Q8NHH9-5	ATL2	0.105086	0.864998	Q8NHH9-5;Q8NHH9-4;Q8NHH9-2;Q8NHH9;Q8NHH9-3	ATL2
Q6DD88	ATL3	-0.105767	0.823984	Q6DD88	ATL3
Q13315	ATM	0.507275	0.684886	Q13315	ATM
Q9HD20	ATP13A1	1.32946	0.87924	Q9HD20;Q9HD20-2	ATP13A1
Q9H7F0	ATP13A3	-0.0373662	0.98524	Q9H7F0;Q9H7F0-2	ATP13A3
P05023-4	ATP1A1	-0.0243626	0.961401	P05023-4;P05023;P05023-3;P05023-2	ATP1A1
P05026-2	ATP1B1	-0.0124076	0.983431	P05026-2;P05026	ATP1B1
P54709	ATP1B3	-0.191553	0.821029	P54709;P54709-2	ATP1B3
P16615	ATP2A2	-0.181526	0.684886	P16615;P16615-5;P16615-2;P16615-3;P16615-4	ATP2A2
P20020-6	ATP2B1	-0.047726	0.961401	P20020-6;P20020-3;P20020-4;P20020;P20020-5;P20020-2	ATP2B1
P98194-2	ATP2C1	-0.379737	0.684886	P98194-2;P98194-4;P98194;P98194-3;P98194-5;P98194-9;P98194-6;P98194-7;P98194-8	ATP2C1
P25705	ATP5A1	-0.0199451	0.965814	P25705;P25705-2;P25705-3	ATP5A1
P06576	ATP5B	0.0286425	0.946553	P06576	ATP5B
P36542	ATP5C1	-0.266004	0.683617	P36542;P36542-2	ATP5C1
P30049	ATP5D	0.221288	0.699068	P30049	ATP5D
P24539	ATP5F1	-0.14406	0.691103	P24539	ATP5F1
O75947	ATP5H	-0.148744	0.757416	O75947;O75947-2	ATP5H
P56385	ATP5I	-0.229793	0.731668	P56385	ATP5I
P56134-3	ATP5J2	0.156962	0.952213	P56134-3;P56134;P56134-4;P56134-2	ATP5J2
O75964	ATP5L	-0.154767	0.688022	O75964	ATP5L
P48047	ATP5O	-0.160122	0.684886	P48047	ATP5O
Q9NW81-5	ATP5SL	0.111181	0.905701	Q9NW81-5;Q9NW81;Q9NW81-4	ATP5SL
Q15904	ATP6AP1	-0.0116615	0.9832	Q15904	ATP6AP1
O75787-2	ATP6AP2	-0.02392	0.98524	O75787-2;O75787	ATP6AP2
Q93050-1	ATP6V0A1	-1.02033	0.818646	Q93050-1;Q93050;Q93050-3	ATP6V0A1
P61421	ATP6V0D1	-0.140834	0.723816	P61421	ATP6V0D1
P38606	ATP6V1A	0.24783	0.714217	P38606;P38606-2	ATP6V1A
P21281	ATP6V1B2	-0.187396	0.769339	P21281	ATP6V1B2
P21283	ATP6V1C1	0.151139	0.777683	P21283	ATP6V1C1
Q9Y5K8	ATP6V1D	0.108527	0.916838	Q9Y5K8	ATP6V1D
P36543-2	ATP6V1E1	0.0467735	0.978264	P36543-2;P36543;P36543-3	ATP6V1E1
O75348	ATP6V1G1	0.129028	0.92396	O75348	ATP6V1G1
Q9UI12-2	ATP6V1H	-0.0475099	0.934728	Q9UI12-2;Q9UI12	ATP6V1H
O43520	ATP8B1	-0.652283	0.860365	O43520	ATP8B1
O75110	ATP9A	-0.390281	0.817142	O75110	ATP9A
Q9UII2	ATPIF1	-0.0857978	0.864998	Q9UII2	ATPIF1
Q13535-2	ATR	-1.03715	0.932525	Q13535-2;Q13535-3;Q13535	ATR
P46100-2	ATRX	0.410787	0.772352	P46100-2;P46100-5;P46100-3;P46100-4;P46100;P46100-6	ATRX
Q9UBB4-2	ATXN10	-0.0837429	0.814369	Q9UBB4-2;Q9UBB4	ATXN10
Q99700-2	ATXN2	-0.313829	0.684886	Q99700-2;Q99700-5;Q99700-4;Q99700	ATXN2
Q8WWM7	ATXN2L	-0.0575477	0.898916	Q8WWM7;Q8WWM7-6;Q8WWM7-8;Q8WWM7-5;Q8WWM7-4;Q8WWM7-9;Q8WWM7-2;Q8WWM7-3;Q8WWM7-7	ATXN2L
P54252-4	ATXN3	-0.308693	0.840885	P54252-4;P54252-2;P54252;P54252-5;P54252-3	ATXN3
Q9Y679-2	AUP1	-0.0870048	0.957211	Q9Y679-2;Q9Y679;Q9Y679-3	AUP1
O14965	AURKA	-0.385707	0.688022	O14965	AURKA
Q96GD4-4	AURKB	0.610742	0.644373	Q96GD4-4;Q96GD4-2;Q96GD4;Q96GD4-5;Q96GD4-3	AURKB
Q8NBF6	AVL9	-0.187035	0.755272	Q8NBF6;Q8NBF6-2	AVL9
P30530-2	AXL	0.191993	0.933533	P30530-2;P30530	AXL
P61769	B2M	-0.107901	0.932525	P61769	B2M
P15291-2	B4GALT1	0.0755156	0.950202	P15291-2;P15291	B4GALT1
Q9NWV8	BABAM1	-0.307538	0.643679	Q9NWV8;Q9NWV8-3	BABAM1
O95816	BAG2	0.200635	0.864998	O95816;O95816-2	BAG2
O95817	NA	NA	NA	O95817	BAG3
O95429-2	BAG4	-0.00181665	0.998751	O95429-2;O95429	BAG4
Q9UL15	BAG5	0.254371	0.823984	Q9UL15;Q9UL15-2	BAG5
P46379-2	BAG6	-0.0252114	0.971924	P46379-2;P46379;P46379-3;P46379-5;P46379-4	BAG6
Q9UQB8-3	BAIAP2	0.0465842	0.92396	Q9UQB8-3;Q9UQB8-5;Q9UQB8-4;Q9UQB8-6;Q9UQB8-2;Q9UQB8	BAIAP2
Q9UHR4	BAIAP2L1	-0.174058	0.823984	Q9UHR4	BAIAP2L1
Q6UXY1-2	BAIAP2L2	0.532512	0.643203	Q6UXY1-2;Q6UXY1	BAIAP2L2
Q16611-2	NA	NA	NA	Q16611-2;Q16611	BAK1
O75531	BANF1	0.257023	0.872094	O75531	BANF1
Q8IXM2	BAP18	-0.132494	0.895171	Q8IXM2;Q8IXM2-3;Q8IXM2-2	BAP18
Q07812-5	BAX	-0.232733	0.684886	Q07812-5;Q07812-8;Q07812;Q07812-2;Q07812-7	BAX
Q9NRL2-2	BAZ1A	-0.96289	0.787689	Q9NRL2-2;Q9NRL2	BAZ1A
Q9UIG0-2	BAZ1B	0.107464	0.972987	Q9UIG0-2;Q9UIG0	BAZ1B
Q9UIF9-2	BAZ2A	0.323101	0.787689	Q9UIF9-2;Q9UIF9-3;Q9UIF9	BAZ2A
Q9UIF8-4	BAZ2B	0.201357	0.945868	Q9UIF8-4;Q9UIF8-2;Q9UIF8-5;Q9UIF8-3;Q9UIF8	BAZ2B
P51572	BCAP31	0.0698734	0.944259	P51572;P51572-2	BCAP31
P56945-5	BCAR1	1.03764	0.611232	P56945-5;P56945-8;P56945;P56945-7;P56945-3;P56945-2;P56945-6;P56945-4	BCAR1
O75363	BCAS1	-0.310527	0.747992	O75363;O75363-2	BCAS1
O75934	BCAS2	0.177264	0.836163	O75934	BCAS2
O15382	BCAT2	-0.109025	0.864609	O15382;O15382-2	BCAT2
Q9P287	BCCIP	0.100669	0.817142	Q9P287;Q9P287-3;Q9P287-4;Q9P287-2	BCCIP
P12694	BCKDHA	-0.151889	0.755272	P12694;P12694-2	BCKDHA
O14874-2	BCKDK	-0.0775146	0.898916	O14874-2;O14874-3;O14874	BCKDK
O95999	BCL10	0.7163	0.731668	O95999	BCL10
Q07817-2	BCL2L1	-0.217016	0.691295	Q07817-2;Q07817-3;Q07817	BCL2L1
Q9BXK5	BCL2L13	0.585393	0.625565	Q9BXK5;Q9BXK5-2	BCL2L13
Q86UU0-3	BCL9L	-0.096703	0.901698	Q86UU0-3;Q86UU0-4;Q86UU0-2;Q86UU0	BCL9L
Q9NYF8-2	BCLAF1	-0.113674	0.833194	Q9NYF8-2;Q9NYF8;Q9NYF8-4	BCLAF1
Q9NYF8-3	NA	NA	NA	Q9NYF8-3	BCLAF1
P11274-2	BCR	-0.0551479	0.944259	P11274-2;P11274	BCR
Q9Y276	BCS1L	0.239149	0.929731	Q9Y276	BCS1L
Q02338	BDH1	0.509304	0.823984	Q02338	BDH1
Q9BUT1	BDH2	0.457636	0.497025	Q9BUT1;Q9BUT1-3;Q9BUT1-2	BDH2
O15155	BET1	0.563485	0.688022	O15155	BET1
Q9H694	BICC1	0.200183	0.684886	Q9H694;Q9H694-2	BICC1
Q8TD16	BICD2	-0.163597	0.823984	Q8TD16;Q8TD16-2	BICD2
P55957	BID	0.0725282	0.901698	P55957;P55957-2	BID
O00499-9	BIN1	0.315438	0.797677	O00499-9;O00499-10;O00499-7;O00499-8;O00499-4;O00499-6;O00499-11;O00499-3;O00499-2;O00499-5;O00499	BIN1
Q9NR09	BIRC6	-0.706597	0.719587	Q9NR09	BIRC6
P54132	BLM	-1.35346	0.769185	P54132	BLM
Q13867	BLMH	0.0685371	0.951217	Q13867	BLMH
P53004	BLVRA	-0.0587774	0.925359	P53004	BLVRA
P30043	BLVRB	-0.173363	0.658228	P30043	BLVRB
Q9NSY1-2	NA	NA	NA	Q9NSY1-2;Q9NSY1-3;Q9NSY1	BMP2K
Q14692	BMS1	-0.0473889	0.972987	Q14692	BMS1
Q9H3K6-2	BOLA2	0.445101	0.683617	Q9H3K6-2;Q9H3K6	BOLA2
Q14137	BOP1	0.205791	0.595446	Q14137;Q14137-2	BOP1
Q86WA6-2	BPHL	0.894959	0.699068	Q86WA6-2;Q86WA6	BPHL
O95861	BPNT1	0.0635752	0.918503	O95861;O95861-2;O95861-4;O95861-3	BPNT1
Q6PJG6	BRAT1	0.41811	0.730977	Q6PJG6;Q6PJG6-3	BRAT1
P38398-6	NA	NA	NA	P38398-6;P38398-5;P38398-3;P38398-8;P38398-4;P38398;P38398-7	BRCA1
P46736-2	BRCC3	0.0388027	0.972987	P46736-2;P46736-3;P46736;P46736-4;P46736-5	BRCC3
P25440-4	BRD2	-1.26199	0.497025	P25440-4;P25440-3;P25440;P25440-2	BRD2
O60885	BRD4	-0.096594	0.875821	O60885;O60885-2;O60885-3	BRD4
Q9NPI1	NA	NA	NA	Q9NPI1;Q9NPI1-2	BRD7
Q9H0E9-2	BRD8	0.0565416	0.957211	Q9H0E9-2;Q9H0E9;Q9H0E9-4	BRD8
Q9NXR7-4	BRE	0.0403986	0.93514	Q9NXR7-4;Q9NXR7-3;Q9NXR7;Q9NXR7-1	BRE
Q8WY22	BRI3BP	0.0495406	0.964446	Q8WY22	BRI3BP
Q8TDN6	BRIX1	0.0848178	0.907471	Q8TDN6	BRIX1
Q5VW32	BROX	0.121634	0.752556	Q5VW32;Q5VW32-2	BROX
P35613-2	BSG	-0.0328279	0.961401	P35613-2;P35613;P35613-4;P35613-3	BSG
O14981	BTAF1	0.662332	0.714217	O14981;O14981-2	BTAF1
P20290-2	BTF3	0.337649	0.622793	P20290-2;P20290	BTF3
Q96K17	BTF3L4	-0.134611	0.714217	Q96K17;Q96K17-2	BTF3L4
O43684-2	BUB3	-0.0558405	0.941235	O43684-2;O43684	BUB3
P41223	BUD31	0.329437	0.740872	P41223;P41223-2	BUD31
Q13895	BYSL	-0.0720574	0.873892	Q13895	BYSL
Q7L1Q6-2	BZW1	0.0412433	0.936624	Q7L1Q6-2;Q7L1Q6;Q7L1Q6-4;Q7L1Q6-3	BZW1
Q9Y6E2	BZW2	0.174341	0.683617	Q9Y6E2	BZW2
Q9H0W9-3	C11orf54	-0.11839	0.823984	Q9H0W9-3;Q9H0W9-2;Q9H0W9;Q9H0W9-4	C11orf54
Q9HB07	C12orf10	0.283614	0.642625	Q9HB07	C12orf10
Q8N999-3	C12orf29	-1.04316	0.780349	Q8N999-3;Q8N999	C12orf29
Q96C57	C12orf43	0.0764861	0.972987	Q96C57	C12orf43
Q8N5I9	C12orf45	0.0980056	0.850529	Q8N5I9	C12orf45
Q7Z3D6-5	C14orf159	0.249237	0.944233	Q7Z3D6-5;Q7Z3D6-4;Q7Z3D6-3;Q7Z3D6;Q7Z3D6-2	C14orf159
Q9Y224	C14orf166	0.107288	0.843018	Q9Y224	C14orf166
Q96S19-3	C16orf13	0.264544	0.888672	Q96S19-3;Q96S19-5;Q96S19-2;Q96S19-6;Q96S19;Q96S19-4	C16orf13
Q96GQ5	C16orf58	0.713943	0.530951	Q96GQ5;Q96GQ5-2	C16orf58
Q96GS4	NA	NA	NA	Q96GS4	C17orf59
Q9HAS0	C17orf75	0.0780934	0.918706	Q9HAS0	C17orf75
Q53F19	C17orf85	-0.53825	0.688022	Q53F19;Q53F19-2	C17orf85
Q96B23-2	C18orf25	-0.367503	0.684886	Q96B23-2;Q96B23	C18orf25
Q9BQ61	C19orf43	-0.727154	0.684886	Q9BQ61	C19orf43
Q9BSF4	NA	NA	NA	Q9BSF4	C19orf52
Q9NS00-2	C1GALT1	0.0336234	0.979641	Q9NS00-2;Q9NS00	C1GALT1
Q9NWV4	C1orf123	-0.0784189	0.925377	Q9NWV4	C1orf123
Q5VWT5	C1orf168	-0.211611	0.814369	Q5VWT5	C1orf168
Q8IYL3	C1orf174	-0.236974	0.616225	Q8IYL3	C1orf174
Q9H425	C1orf198	0.241316	0.905701	Q9H425;Q9H425-2;Q9H425-3	C1orf198
Q07021	C1QBP	-0.0134864	0.989977	Q07021	C1QBP
P30042	C21orf33	0.185515	0.814369	P30042;P30042-2	C21orf33
P57076	C21orf59	0.318271	0.658228	P57076	C21orf59
Q9H6V9-4	C2orf43	-0.233308	0.719162	Q9H6V9-4;Q9H6V9-3;Q9H6V9;Q9H6V9-2	C2orf43
Q8WWC4	C2orf47	1.11821	0.817142	Q8WWC4	C2orf47
Q8N8J7	NA	NA	NA	Q8N8J7	C4orf32
Q49AR2	C5orf22	0.19143	0.643203	Q49AR2	C5orf22
Q7Z6I8-2	C5orf24	-0.194185	0.897482	Q7Z6I8-2;Q7Z6I8	C5orf24
A6NDU8	C5orf51	0.270207	0.844519	A6NDU8	C5orf51
Q9H6K1-2	C6orf106	-1.35441	0.731668	Q9H6K1-2;Q9H6K1	C6orf106
Q7Z4R8	C6orf120	0.0291989	0.978101	Q7Z4R8	C6orf120
Q5T0Z8	C6orf132	-0.777361	0.595446	Q5T0Z8	C6orf132
Q9BRJ6	C7orf50	-0.183895	0.636999	Q9BRJ6	C7orf50
Q9H7E9	C8orf33	-0.456571	0.817142	Q9H7E9;Q9H7E9-2	C8orf33
Q6P1X6-2	C8orf82	0.468019	0.172534	Q6P1X6-2;Q6P1X6	C8orf82
Q5T280	C9orf114	0.552846	0.642625	Q5T280	C9orf114
Q9BUH6	C9orf142	0.261271	0.837676	Q9BUH6	C9orf142
Q5T6V5	C9orf64	0.430657	0.823984	Q5T6V5	C9orf64
Q8N1Q1	NA	NA	NA	Q8N1Q1	CA13
P00918	CA2	1.09302	0.103216	P00918	CA2
Q9H8G2	CAAP1	-0.597204	0.753227	Q9H8G2;Q9H8G2-2	CAAP1
Q9Y376	CAB39	-0.0644637	0.926309	Q9Y376	CAB39
Q13698	CACNA1S	-0.114029	0.925701	Q13698	CACNA1S
Q8WUQ7	CACTIN	-0.0797193	0.873892	Q8WUQ7;Q8WUQ7-2	CACTIN
Q9HB71	CACYBP	-0.0565367	0.898916	Q9HB71;Q9HB71-3	CACYBP
P27708	CAD	0.0532171	0.90464	P27708	CAD
P22676	CALB2	0.27503	0.643203	P22676	CALB2
Q13137-5	CALCOCO2	0.223624	0.872866	Q13137-5;Q13137-2;Q13137;Q13137-3;Q13137-4	CALCOCO2
P62158	CALM1	0.731378	0.497025	P62158	CALM1
P27797	CALR	-0.213108	0.594929	P27797	CALR
O43852	CALU	-0.170767	0.753227	O43852;O43852-3;O43852-5;O43852-6;O43852-15;O43852-9;O43852-10	CALU
O43852-2	CALU	0.21109	0.893583	O43852-2;O43852-4;O43852-8	CALU
Q13557-8	CAMK2D	-0.518311	0.0964853	Q13557-8;Q13557-12;Q13557-10;Q13557;Q13557-6;Q13557-11;Q13557-9;Q13557-5;Q13557-3;Q13557-4	CAMK2D
Q13555-4	CAMK2G	-0.0555061	0.951613	Q13555-4;Q13555-2;Q13555-8;Q13555;Q13555-6;Q13555-10;Q13555-3;Q13555-5;Q13555-7;Q13555-9	CAMK2G
Q96RR4-6	CAMKK2	0.882569	0.814369	Q96RR4-6;Q96RR4-5;Q96RR4-2;Q96RR4-3;Q96RR4-4;Q96RR4-7;Q96RR4	CAMKK2
Q5T5Y3-2	CAMSAP1	-4.26369	0.00109918	Q5T5Y3-2;Q5T5Y3;Q5T5Y3-3	CAMSAP1
Q08AD1-2	CAMSAP2	0.403217	0.758135	Q08AD1-2;Q08AD1-3;Q08AD1	CAMSAP2
Q9P1Y5	CAMSAP3	-0.766044	0.787689	Q9P1Y5;Q9P1Y5-2	CAMSAP3
Q86VP6	CAND1	-0.0852519	0.866997	Q86VP6;Q86VP6-2	CAND1
Q8WVQ1-3	CANT1	0.0317742	0.962399	Q8WVQ1-3;Q8WVQ1	CANT1
P27824	CANX	0.017796	0.9832	P27824;P27824-2;P27824-3	CANX
Q01518	CAP1	-0.150345	0.719587	Q01518;Q01518-2	CAP1
P40121	CAPG	-0.283373	0.595446	P40121;P40121-2	CAPG
P07384	CAPN1	-0.129861	0.823984	P07384	CAPN1
P17655	CAPN2	-0.0316596	0.979641	P17655;P17655-2	CAPN2
O15484	CAPN5	-0.261215	0.860365	O15484	CAPN5
A6NHC0	CAPN8	-0.0536144	0.948576	A6NHC0	CAPN8
P04632	CAPNS1	0.0146116	0.979641	P04632	CAPNS1
Q14444-2	CAPRIN1	0.0314598	0.946898	Q14444-2;Q14444	CAPRIN1
Q13938	CAPS	0.308672	0.491349	Q13938;Q13938-3	CAPS
Q8WWF8	CAPSL	0.43632	0.497025	Q8WWF8	CAPSL
P52907	CAPZA1	-0.0913093	0.807048	P52907	CAPZA1
P47755	CAPZA2	0.152719	0.73023	P47755;P47755-2	CAPZA2
P47756-2	CAPZB	-0.0781605	0.823984	P47756-2;P47756	CAPZB
Q9Y2V2	CARHSP1	-0.0153649	0.984515	Q9Y2V2	CARHSP1
Q86X55-2	CARM1	-0.0582313	0.959632	Q86X55-2;Q86X55-1;Q86X55	CARM1
P49589-2	CARS	-0.100513	0.872071	P49589-2;P49589;P49589-3	CARS
O15234	CASC3	-0.551727	0.438074	O15234	CASC3
O14936-3	CASK	0.742458	0.696506	O14936-3;O14936;O14936-4;O14936-6;O14936-2;O14936-5	CASK
Q92851-7	NA	NA	NA	Q92851-7;Q92851-3;Q92851-6;Q92851-5;Q92851-2;Q92851;Q92851-4	CASP10
P42574	CASP3	-0.0472553	0.925377	P42574	CASP3
P49662-2	CASP4	-0.384118	0.596698	P49662-2;P49662;P49662-5;Q6UXS9-3;P49662-4;Q6UXS9	CASP4;CASP12
P55210-4	NA	NA	NA	P55210-4;P55210;P55210-3	CASP7
Q14790-2	CASP8	0.236214	0.64926	Q14790-2;Q14790;Q14790-4;Q14790-9;Q14790-8;Q14790-7;Q14790-3;Q14790-6;Q14790-5	CASP8
P20810-9	CAST	-0.19313	0.612724	P20810-9;P20810-10;P20810-7;P20810-6;P20810-5;P20810-3	CAST
P04040	CAT	-0.307933	0.595446	P04040	CAT
Q03135-2	NA	NA	NA	Q03135-2;Q03135	CAV1
Q13951-2	CBFB	0.124607	0.952414	Q13951-2	CBFB
P22681	CBL	-4.44029	0.000727336	P22681	CBL
Q9ULV8-2	CBLC	-0.363832	0.612724	Q9ULV8-2;Q9ULV8	CBLC
P16152	CBR1	0.11835	0.754146	P16152;P16152-2	CBR1
O75828	CBR3	0.0133608	0.980351	O75828	CBR3
Q8N4T8-2	CBR4	0.0662285	0.972987	Q8N4T8-2;Q8N4T8	CBR4
P0DN79	CBS	0.149849	0.80717	P0DN79;P35520;P35520-2	CBS
Q5JTY5-2	CBWD3	0.273616	0.517837	Q5JTY5-2;Q9BRT8;Q8IUF1;Q5RIA9;Q5JTY5;Q4V339;Q9BRT8-4;A6NM15;Q5RIA9-3;Q9BRT8-2;Q9BRT8-3	CBWD3;CBWD1;CBWD2;CBWD5;CBWD6;CBWD7
P83916	CBX1	-0.235127	0.595972	P83916	CBX1
Q13185	CBX3	-0.00860652	0.98484	Q13185	CBX3
P45973	CBX5	0.523316	0.683903	P45973	CBX5
Q6P1N0	CC2D1A	-0.351047	0.684886	Q6P1N0;Q6P1N0-2	CC2D1A
Q5T0F9-2	CC2D1B	-0.503861	0.851343	Q5T0F9-2;Q5T0F9-3;Q5T0F9	CC2D1B
Q8IX12-2	CCAR1	-0.000988981	0.998751	Q8IX12-2;Q8IX12	CCAR1
Q8N163	CCAR2	0.0118923	0.983393	Q8N163;Q8N163-2	CCAR2
Q6YP21-3	CCBL2	-0.204784	0.835041	Q6YP21-3;Q6YP21	CCBL2
Q96ES7	CCDC101	0.122293	0.877744	Q96ES7	CCDC101
Q8WUD4	CCDC12	0.130615	0.89139	Q8WUD4	CCDC12
Q96CT7	CCDC124	0.178776	0.959798	Q96CT7	CCDC124
Q96JG6	CCDC132	0.268695	0.835041	Q96JG6;Q96JG6-2;Q96JG6-3	CCDC132
Q9H6E4	CCDC134	-0.295711	0.683617	Q9H6E4	CCDC134
Q6PK04	CCDC137	-0.73078	0.805148	Q6PK04	CCDC137
Q5T9S5-2	NA	NA	NA	Q5T9S5-2;Q5T9S5	CCDC18
Q7Z3E2	CCDC186	-0.0741516	0.894235	Q7Z3E2	CCDC186
O60826	CCDC22	-0.351131	0.643203	O60826	CCDC22
Q86WR0	CCDC25	-0.925036	0.830588	Q86WR0;Q86WR0-2	CCDC25
Q96MW1	CCDC43	0.0843079	0.905701	Q96MW1	CCDC43
Q96A33-2	CCDC47	-0.122123	0.864998	Q96A33-2;Q96A33	CCDC47
Q8IVM0	CCDC50	-0.0307085	0.983431	Q8IVM0;Q8IVM0-2	CCDC50
Q96ER9-2	CCDC51	0.0772709	0.840885	Q96ER9-2;Q96ER9	CCDC51
Q4VC31	CCDC58	0.54822	0.719587	Q4VC31	CCDC58
Q16204	CCDC6	0.225109	0.683804	Q16204	CCDC6
A6NKD9	CCDC85C	-0.246284	0.820295	A6NKD9	CCDC85C
Q9H6F5	CCDC86	-0.0163628	0.983393	Q9H6F5	CCDC86
Q3V6T2-2	CCDC88A	-0.6299	0.731277	Q3V6T2-2;Q3V6T2;Q3V6T2-5;Q3V6T2-4;Q3V6T2-3	CCDC88A
Q9P219	CCDC88C	-1.20173	0.0979327	Q9P219	CCDC88C
Q9Y3X0	CCDC9	0.0817461	0.909421	Q9Y3X0	CCDC9
Q96F63	CCDC97	-0.109515	0.95992	Q96F63	CCDC97
P14635	CCNB1	0.0147491	0.9832	P14635;P14635-2	CCNB1
O95067	CCNB2	0.149635	0.819484	O95067	CCNB2
O75909-1	CCNK	-0.0468445	0.970561	O75909-1;O75909;O75909-4;O75909-2	CCNK
Q9UK58-4	CCNL1	-0.299429	0.688022	Q9UK58-4;Q9UK58-6;Q9UK58	CCNL1
O60563	CCNT1	-0.362502	0.818646	O60563	CCNT1
Q8ND76-3	CCNY	-3.95891	0.0292913	Q8ND76-3;Q8ND76-2;Q8ND76	CCNY
O14618	CCS	0.0586761	0.952414	O14618	CCS
P78371	CCT2	0.0123305	0.982997	P78371;P78371-2	CCT2
P49368	CCT3	0.0374959	0.928749	P49368;P49368-2	CCT3
P50991	CCT4	-0.0490927	0.914818	P50991;P50991-2	CCT4
P48643	CCT5	0.0393627	0.925701	P48643;P48643-2	CCT5
P40227	CCT6A	0.0184026	0.972987	P40227;P40227-2	CCT6A
Q99832	CCT7	-0.160471	0.674858	Q99832;Q99832-3;Q99832-4;Q99832-2	CCT7
P50990	CCT8	-0.0804306	0.834688	P50990;P50990-2;P50990-3	CCT8
P86791	CCZ1	0.0926383	0.983393	P86791;P86790	CCZ1;CCZ1B
P48509	CD151	-0.0648537	0.98524	P48509	CD151
Q5ZPR3-3	CD276	-0.000509083	0.998751	Q5ZPR3-3;Q5ZPR3-4;Q5ZPR3	CD276
Q9Y5K6	CD2AP	-0.0593615	0.921812	Q9Y5K6	CD2AP
O95400	CD2BP2	-0.35149	0.714217	O95400	CD2BP2
O15446	CD3EAP	0.0425041	0.972987	O15446;O15446-2	CD3EAP
P16070-18	CD44	-0.0540927	0.898916	P16070-18;P16070-12;P16070-14;P16070-13;P16070-11;P16070-10;P16070-16;P16070-8;P16070-17;P16070-6;P16070-4;P16070-3;P16070-7;P16070-5;P16070	CD44
P15529-15	CD46	-0.547389	0.723031	P15529-15;P15529-12;P15529-14;P15529-11;P15529-13;P15529-10;P15529	CD46
P15529-16	CD46	-0.5019	0.486543	P15529-16;P15529-7;P15529-4;P15529-6;P15529-3;P15529-5;P15529-2	CD46
Q08722-2	CD47	8.17671	5.56269e-06	Q08722-2;Q08722-3;Q08722-4;Q08722	CD47
P13987	CD59	-0.1935	0.720863	P13987	CD59
P60033	CD81	-0.464056	0.853567	P60033	CD81
P21926	CD9	-0.0582556	0.946049	P21926	CD9
P48960-2	CD97	0.143851	0.848069	P48960-2;P48960-3;P48960	CD97
O75794	CDC123	0.45274	0.553257	O75794	CDC123
Q12834	CDC20	0.399468	0.697346	Q12834	CDC20
Q9UJX2-2	CDC23	0.0285921	0.983393	Q9UJX2-2;Q9UJX2	CDC23
P30260	CDC27	-0.398595	0.762414	P30260;P30260-2	CDC27
Q16543	CDC37	0.0282142	0.965132	Q16543	CDC37
O60508	CDC40	0.181523	0.745227	O60508	CDC40
P60953	CDC42	0.0103657	0.990164	P60953;P60953-1	CDC42
Q9Y5S2	CDC42BPB	-0.00894324	0.988328	Q9Y5S2	CDC42BPB
Q6DT37	CDC42BPG	-1.92625	0.584136	Q6DT37	CDC42BPG
Q00587-2	CDC42EP1	0.128541	0.836969	Q00587-2;Q00587	CDC42EP1
Q9H3Q1	CDC42EP4	-0.53146	0.720863	Q9H3Q1	CDC42EP4
Q9NRR3	CDC42SE2	-0.0956452	0.868534	Q9NRR3	CDC42SE2
Q99459	CDC5L	-0.0120609	0.989977	Q99459	CDC5L
Q99741	CDC6	-0.139327	0.933148	Q99741	CDC6
Q6P1J9	CDC73	-0.09684	0.840885	Q6P1J9	CDC73
Q99618	CDCA3	-0.0222161	0.98524	Q99618	CDCA3
Q53HL2	CDCA8	-0.00312385	0.995387	Q53HL2	CDCA8
P12830	CDH1	0.0236559	0.961401	P12830;P12830-2	CDH1
P22223	CDH3	-0.309126	0.728106	P22223;P22223-2	CDH3
O14735-3	CDIPT	-0.102257	0.869225	O14735-3;O14735	CDIPT
P06493	CDK1	-0.0998416	0.843018	P06493;P06493-2	CDK1
Q9UQ88-5	CDK11A	0.03643	0.979641	Q9UQ88-5;Q9UQ88-10;P21127-12;P21127-4;P21127-5;P21127-10;P21127-6;P21127-9;Q9UQ88-4;P21127-8;Q9UQ88-3;Q9UQ88-2;P21127-3;P21127-2;Q9UQ88;P21127;Q9UQ88-8	CDK11A;CDK11B
Q9NYV4-2	CDK12	-0.0349288	0.978101	Q9NYV4-2;Q9NYV4;Q9NYV4-3	CDK12
Q14004-2	CDK13	0.34827	0.843018	Q14004-2;Q14004	CDK13
P24941-2	CDK2	-0.558648	0.823984	P24941-2;P24941	CDK2
O14519	CDK2AP1	0.386551	0.643203	O14519;O14519-2	CDK2AP1
P11802-2	CDK4	-0.207355	0.946553	P11802-2;P11802	CDK4
Q00535	CDK5	-0.522495	0.595446	Q00535;Q00535-2	CDK5
Q96SZ6-5	CDK5RAP1	1.21103	0.595446	Q96SZ6-5;Q96SZ6-2;Q96SZ6-6;Q96SZ6-3;Q96SZ6	CDK5RAP1
Q96JB5	CDK5RAP3	0.0358827	0.98524	Q96JB5;Q96JB5-4;Q96JB5-2;Q96JB5-3	CDK5RAP3
Q00534	CDK6	0.0889004	0.946898	Q00534	CDK6
P50613	CDK7	-0.108136	0.964932	P50613	CDK7
P50750	CDK9	-0.232865	0.825048	P50750;P50750-2	CDK9
Q5VV42	CDKAL1	-0.377762	0.612724	Q5VV42;Q5VV42-2	CDKAL1
O76039-2	CDKL5	-0.143192	0.946553	O76039-2;O76039	CDKL5
P42771	CDKN2A	0.186247	0.856161	P42771;P42771-4;P42771-2;P42771-3;P42772	CDKN2A;CDKN2B
Q9NXV6	CDKN2AIP	-0.181411	0.750217	Q9NXV6	CDKN2AIP
O95674	CDS2	1.25687	0.84794	O95674	CDS2
Q9UKY7	CDV3	0.101324	0.840885	Q9UKY7;Q9UKY7-2	CDV3
Q03701	CEBPZ	0.450793	0.461063	Q03701	CEBPZ
Q9BXW7-2	CECR5	0.175905	0.719018	Q9BXW7-2;Q9BXW7	CECR5
Q92879-2	CELF1	0.327363	0.684886	Q92879-2;Q92879-3;Q92879-6;Q92879;Q92879-4;Q92879-5	CELF1
P07199	CENPB	-0.0868779	0.905701	P07199	CENPB
P49454	CENPF	-0.0681462	0.979641	P49454	CENPF
Q9H3R5	CENPH	-0.141484	0.838154	Q9H3R5	CENPH
Q7Z7K6-3	CENPV	0.322832	0.697346	Q7Z7K6-3;Q7Z7K6	CENPV
Q5SW79	CEP170	-0.357471	0.728106	Q5SW79;Q5SW79-3;Q5SW79-2	CEP170
Q9Y4F5-3	CEP170B	0.329414	0.783389	Q9Y4F5-3;Q9Y4F5-2;Q9Y4F5	CEP170B
Q5VT06	CEP350	1.33147	0.787689	Q5VT06	CEP350
Q9BYV8-5	NA	NA	NA	Q9BYV8-5;Q9BYV8-2;Q9BYV8	CEP41
Q53EZ4	CEP55	-0.423556	0.840885	Q53EZ4;Q53EZ4-2	CEP55
Q6P2H3-2	CEP85	0.031685	0.982997	Q6P2H3-2;Q6P2H3;Q6P2H3-3;Q6P2H3-4	CEP85
Q96G23	CERS2	-0.200768	0.767573	Q96G23	CERS2
Q6ZMG9	CERS6	0.382265	0.497025	Q6ZMG9;Q6ZMG9-2	CERS6
P41208	CETN2	-0.138027	0.766242	P41208	CETN2
Q9Y6A4	CFAP20	0.216775	0.856751	Q9Y6A4	CFAP20
P00751-2	CFB	-0.164114	0.888284	P00751-2;P00751	CFB
Q9UEE9-2	CFDP1	-0.217647	0.821029	Q9UEE9-2;Q9UEE9	CFDP1
P23528	CFL1	0.139628	0.833194	P23528	CFL1
Q9Y281	CFL2	-0.102667	0.916462	Q9Y281;Q9Y281-3	CFL2
P13569-2	CFTR	-0.355601	0.643203	P13569-2;P13569	CFTR
Q9P2M7	CGN	-0.0781015	0.855696	Q9P2M7;Q9P2M7-2	CGN
Q0VF96	CGNL1	1.58363	0.787689	Q0VF96;Q0VF96-2	CGNL1
Q99674	CGREF1	-0.841256	0.595446	Q99674;Q99674-4;Q99674-5	CGREF1
Q8WUX2	CHAC2	0.982867	0.45652	Q8WUX2	CHAC2
Q13111-2	CHAF1A	0.480289	0.934167	Q13111-2;Q13111-3;Q13111	CHAF1A
Q13112	CHAF1B	-0.150808	0.843018	Q13112	CHAF1B
Q96JM3	CHAMP1	-0.750082	0.684886	Q96JM3	CHAMP1
Q96BP2	NA	NA	NA	Q96BP2	CHCHD1
Q9Y6H1	CHCHD2	-0.297865	0.643203	Q9Y6H1;Q5T1J5	CHCHD2;CHCHD2P9
Q9NX63	CHCHD3	-0.0388681	0.97383	Q9NX63	CHCHD3
Q8N4Q1	CHCHD4	-0.728755	0.395999	Q8N4Q1;Q8N4Q1-2	CHCHD4
Q9BRQ6	CHCHD6	-0.407009	0.365121	Q9BRQ6	CHCHD6
O14646-2	CHD1	0.0810435	0.932525	O14646-2;O14646	CHD1
Q86WJ1-4	CHD1L	0.367787	0.873892	Q86WJ1-4;Q86WJ1-2;Q86WJ1;Q86WJ1-3	CHD1L
Q14839	CHD4	0.014308	0.9832	Q14839;Q14839-2	CHD4
Q8NE62	CHDH	0.0441842	0.958389	Q8NE62	CHDH
O96017-13	CHEK2	-0.304907	0.75452	O96017-13;O96017-4;O96017-12;O96017;O96017-9;O96017-11	CHEK2
Q8IWX8	CHERP	-0.364157	0.779228	Q8IWX8	CHERP
Q9BWS9-3	CHID1	0.0262839	0.961401	Q9BWS9-3;Q9BWS9;Q9BWS9-2	CHID1
P24386	CHM	0.148552	0.966314	P24386	CHM
Q9HD42	CHMP1A	-0.264095	0.866645	Q9HD42	CHMP1A
O43633	CHMP2A	0.0808134	0.961401	O43633	CHMP2A
Q9UQN3	CHMP2B	-0.0221981	0.995387	Q9UQN3	CHMP2B
Q9Y3E7-2	CHMP3	0.209493	0.643203	Q9Y3E7-2;Q9Y3E7;Q9Y3E7-3;Q9Y3E7-4	CHMP3
Q9BY43	CHMP4A	-0.211083	0.784177	Q9BY43;Q9BY43-2	CHMP4A
Q9H444	CHMP4B	-0.295154	0.559781	Q9H444	CHMP4B
Q9NZZ3-2	CHMP5	-0.105835	0.825048	Q9NZZ3-2;Q9NZZ3	CHMP5
Q96FZ7	CHMP6	-0.362987	0.643203	Q96FZ7	CHMP6
Q8WUX9	CHMP7	0.723594	0.640675	Q8WUX9	CHMP7
Q9UHD1	CHORDC1	-0.00404061	0.995387	Q9UHD1;Q9UHD1-2	CHORDC1
Q99653	CHP1	-0.0766193	0.944233	Q99653	CHP1
Q9NRG0	CHRAC1	0.0699453	0.90464	Q9NRG0	CHRAC1
Q8WVB6	CHTF18	1.14176	0.745071	Q8WVB6;Q8WVB6-2;Q8WVB6-3	CHTF18
Q9Y3Y2-4	CHTOP	0.0928569	0.86458	Q9Y3Y2-4;Q9Y3Y2;Q9Y3Y2-3	CHTOP
O76071	CIAO1	0.510413	0.93176	O76071	CIAO1
Q6FI81-3	CIAPIN1	0.22312	0.643203	Q6FI81-3;Q6FI81	CIAPIN1
Q99828	CIB1	0.198175	0.736362	Q99828;Q99828-2	CIB1
Q14011	CIRBP	0.397983	0.310134	Q14011;Q14011-2	CIRBP
Q969X6	CIRH1A	0.30256	0.888672	Q969X6;Q969X6-2;Q969X6-3	CIRH1A
Q9NZ45	CISD1	-0.276889	0.497025	Q9NZ45	CISD1
Q8N5K1	CISD2	-0.26998	0.684886	Q8N5K1	CISD2
P0C7P0	CISD3	-0.206088	0.787689	P0C7P0	CISD3
O14578-3	CIT	0.366246	0.914818	O14578-3;O14578;O14578-4	CIT
Q8WWK9-4	CKAP2	-0.0663301	0.925173	Q8WWK9-4;Q8WWK9-6;Q8WWK9-5;Q8WWK9	CKAP2
Q07065	CKAP4	-0.141364	0.787689	Q07065	CKAP4
Q14008-2	CKAP5	-0.0514059	0.933533	Q14008-2;Q14008;Q14008-3	CKAP5
P12277	CKB	-0.547196	0.595446	P12277	CKB
P61024	CKS1B	0.0387209	0.978101	P61024	CKS1B
Q7Z460-2	CLASP1	-0.203429	0.719587	Q7Z460-2;Q7Z460-4;Q7Z460-5;Q7Z460-3;Q7Z460	CLASP1
O75122-3	CLASP2	-0.255705	0.794428	O75122-3;O75122	CLASP2
Q96S66-4	CLCC1	-0.0449712	0.926309	Q96S66-4;Q96S66-3;Q96S66-2;Q96S66	CLCC1
O95832	CLDN1	-0.100066	0.864998	O95832	CLDN1
P57739	CLDN2	-0.237371	0.766242	P57739	CLDN2
Q96B33	CLDN23	-1.62346	0.0666824	Q96B33	CLDN23
O00299	CLIC1	-0.0476261	0.91356	O00299	CLIC1
Q9Y696	CLIC4	-0.341402	0.693008	Q9Y696	CLIC4
Q14677-3	CLINT1	-0.025278	0.972987	Q14677-3;Q14677-2	CLINT1
P30622-2	CLIP1	-0.0745325	0.908385	P30622-2;P30622-1;P30622	CLIP1
Q9UDT6-2	CLIP2	-0.730066	0.693008	Q9UDT6-2;Q9UDT6	CLIP2
P49761-3	CLK3	1.17413	0.594122	P49761-3;P49761-1;P49761	CLK3
Q96JQ2	CLMN	-0.111735	0.819484	Q96JQ2	CLMN
Q9NWW5	CLN6	0.0153781	0.98524	Q9NWW5	CLN6
P54105	CLNS1A	0.0728376	0.84465	P54105	CLNS1A
Q9H078-4	CLPB	0.0935245	0.860365	Q9H078-4;Q9H078-2;Q9H078	CLPB
Q16740	CLPP	0.140135	0.92396	Q16740	CLPP
O96005	CLPTM1	-0.224496	0.817142	O96005;O96005-4;O96005-3	CLPTM1
Q96KA5-2	CLPTM1L	0.358262	0.787689	Q96KA5-2;Q96KA5	CLPTM1L
O76031	CLPX	0.0724666	0.961962	O76031	CLPX
P09496-2	CLTA	0.0599952	0.953511	P09496-2;P09496-4;P09496-3;P09496;P09496-5	CLTA
Q00610-2	CLTC	0.00544552	0.989977	Q00610-2;Q00610	CLTC
P10909-3	CLU	-0.0538087	0.961401	P10909-3;P10909-4;P10909;P10909-5;P10909-2	CLU
O75153	CLUH	0.0667753	0.878294	O75153	CLUH
Q8NFW8	CMAS	0.387413	0.688022	Q8NFW8;Q8NFW8-2	CMAS
Q96DG6	CMBL	0.337481	0.658228	Q96DG6	CMBL
Q7Z7K0	CMC1	-0.196196	0.944259	Q7Z7K0	CMC1
P30085	CMPK1	0.059139	0.868903	P30085	CMPK1
Q9NX76	CMTM6	-0.416746	0.643203	Q9NX76	CMTM6
Q96FZ5-2	CMTM7	-0.296522	0.478105	Q96FZ5-2;Q96FZ5	CMTM7
Q8N1G2	CMTR1	-0.090127	0.911985	Q8N1G2	CMTR1
P62633-2	CNBP	0.438862	0.951613	P62633-2;P62633;P62633-7;P62633-3;P62633-8;P62633-5;P62633-4;P62633-6	CNBP
Q96KP4	CNDP2	0.208405	0.595446	Q96KP4;Q96KP4-2	CNDP2
Q8N9A8-3	NA	NA	NA	Q8N9A8-3;Q8N9A8	CNEP1R1
Q969H4-2	CNKSR1	0.00973818	0.990164	Q969H4-2;Q969H4	CNKSR1
Q99439	CNN2	0.0111185	0.98484	Q99439;Q99439-2	CNN2
Q15417	CNN3	-0.242037	0.571654	Q15417;Q15417-3;Q15417-2	CNN3
Q6P4Q7	CNNM4	0.0964714	0.946553	Q6P4Q7	CNNM4
A5YKK6	CNOT1	-0.22126	0.752556	A5YKK6;A5YKK6-2;A5YKK6-3;A5YKK6-4	CNOT1
Q9H9A5-2	CNOT10	0.382692	0.914013	Q9H9A5-2;Q9H9A5;Q9H9A5-4;Q9H9A5-3;Q9H9A5-6;Q9H9A5-5	CNOT10
Q9UKZ1	CNOT11	-0.377092	0.723223	Q9UKZ1	CNOT11
Q9NZN8-4	CNOT2	-0.0348631	0.948804	Q9NZN8-4;Q9NZN8;Q9NZN8-2;Q9NZN8-5	CNOT2
O75175-2	CNOT3	0.00956596	0.990164	O75175-2;O75175;O75175-3	CNOT3
Q9UFF9-2	CNOT8	0.374776	0.601751	Q9UFF9-2;Q9UFF9-3;Q9UFF9	CNOT8
P09543-2	CNP	0.095167	0.856751	P09543-2;P09543	CNP
Q9Y2B0	CNPY2	0.0592538	0.911985	Q9Y2B0	CNPY2
Q9BT09	CNPY3	-0.169187	0.787689	Q9BT09	CNPY3
O94779-4	CNTN5	-0.204092	0.812455	O94779-4;O94779-2;O94779	CNTN5
Q9Y2R0	COA3	-0.0308935	0.981817	Q9Y2R0	COA3
Q5JTJ3-3	COA6	-0.814241	0.86458	Q5JTJ3-3;Q5JTJ3;Q5JTJ3-2	COA6
Q96BR5	COA7	0.364084	0.832657	Q96BR5	COA7
Q13057	COASY	0.146097	0.699951	Q13057;Q13057-2	COASY
O75128-6	COBL	1.47844	0.365121	O75128-6;O75128-3;O75128;O75128-7;O75128-2	COBL
Q53SF7-4	COBLL1	1.99302	0.821029	Q53SF7-4;Q53SF7-3;Q53SF7-2;Q53SF7	COBLL1
Q8WTW3	COG1	-0.0593423	0.965649	Q8WTW3	COG1
Q14746-2	COG2	0.0781592	0.944233	Q14746-2;Q14746	COG2
Q96JB2	COG3	0.0751263	0.905701	Q96JB2	COG3
Q9H9E3	COG4	0.199103	0.619271	Q9H9E3;Q9H9E3-3;Q9H9E3-2	COG4
Q9UP83	COG5	-0.176849	0.962923	Q9UP83;Q9UP83-2;Q9UP83-3	COG5
Q9Y2V7	COG6	0.0542654	0.979641	Q9Y2V7;Q9Y2V7-2	COG6
P38432	COIL	0.0155498	0.99723	P38432	COIL
P39060-2	COL18A1	-0.542483	0.444014	P39060-2;P39060-1;P39060	COL18A1
Q9Y5P4-2	COL4A3BP	-0.0883579	0.868534	Q9Y5P4-2;Q9Y5P4;Q9Y5P4-3	COL4A3BP
P12109	COL6A1	-0.831771	0.683617	P12109	COL6A1
Q8NBJ5	COLGALT1	-0.0616443	0.933533	Q8NBJ5	COLGALT1
Q8N668	COMMD1	0.991	0.778438	Q8N668;Q8N668-2	COMMD1
Q9Y6G5	COMMD10	-0.248352	0.723223	Q9Y6G5	COMMD10
Q86X83-2	COMMD2	-0.650646	0.595972	Q86X83-2;Q86X83	COMMD2
Q9UBI1	COMMD3	-0.123701	0.869233	Q9UBI1	COMMD3
Q9H0A8	COMMD4	0.4836	0.658274	Q9H0A8;Q9H0A8-3;Q9H0A8-2	COMMD4
Q86VX2-2	NA	NA	NA	Q86VX2-2;Q86VX2	COMMD7
Q9P000-2	COMMD9	-0.772752	0.640675	Q9P000-2;Q9P000	COMMD9
P21964-2	COMT	0.49994	0.773536	P21964-2;P21964	COMT
Q86VU5	COMTD1	-0.0969966	0.961401	Q86VU5	COMTD1
P53621	COPA	0.00375073	0.990164	P53621;P53621-2	COPA
P53618	COPB1	0.127161	0.86458	P53618	COPB1
P35606-2	COPB2	0.00972176	0.98524	P35606-2;P35606	COPB2
O14579	COPE	0.0134019	0.979641	O14579;O14579-2;O14579-3	COPE
Q9Y678	COPG1	0.105052	0.823984	Q9Y678	COPG1
Q9UBF2	COPG2	0.0447495	0.971142	Q9UBF2;Q9UBF2-2	COPG2
P61201	COPS2	0.0843998	0.823464	P61201;P61201-2	COPS2
Q9UNS2	COPS3	0.275098	0.714217	Q9UNS2;Q9UNS2-2	COPS3
Q9BT78	COPS4	-0.0529123	0.923012	Q9BT78;Q9BT78-2	COPS4
Q92905	COPS5	-0.0707044	0.945556	Q92905	COPS5
Q7L5N1	COPS6	-0.228531	0.755272	Q7L5N1	COPS6
Q9UBW8	COPS7A	0.0874983	0.86458	Q9UBW8	COPS7A
Q9H9Q2	COPS7B	-0.175004	0.754146	Q9H9Q2;Q9H9Q2-2;Q9H9Q2-3	COPS7B
Q99627-2	COPS8	-0.201363	0.864998	Q99627-2;Q99627	COPS8
P61923	COPZ1	-0.0869716	0.882933	P61923;P61923-4;P61923-5	COPZ1
Q9NZJ6	COQ3	-0.296432	0.691295	Q9NZJ6	COQ3
Q5HYK3	COQ5	0.0243015	0.98524	Q5HYK3;Q5HYK3-2	COQ5
Q9Y2Z9-3	COQ6	-0.410787	0.833194	Q9Y2Z9-3;Q9Y2Z9;Q9Y2Z9-2	COQ6
O75208	COQ9	0.0229504	0.978101	O75208	COQ9
P31146	CORO1A	-0.398638	0.642625	P31146	CORO1A
Q9BR76	CORO1B	0.0658159	0.944259	Q9BR76	CORO1B
Q9ULV4	CORO1C	-0.0489586	0.925701	Q9ULV4;Q9ULV4-2;Q9ULV4-3	CORO1C
P57737-3	CORO7	-1.31209	0.697346	P57737-3;P57737-4;P57737;P57737-2	CORO7
Q14019	COTL1	-0.0531973	0.933533	Q14019	COTL1
Q14061	COX17	-0.46013	0.162021	Q14061	COX17
P13073	COX4I1	0.100904	0.883544	P13073	COX4I1
P20674	COX5A	0.323141	0.688022	P20674	COX5A
P10606	COX5B	-0.214255	0.753227	P10606	COX5B
P14854	COX6B1	0.15443	0.944233	P14854	COX6B1
P09669	COX6C	-0.132616	0.787689	P09669	COX6C
P14406	COX7A2	-0.226895	0.895276	P14406	COX7A2
O14548	COX7A2L	-0.0464265	0.933533	O14548	COX7A2L
O75976	CPD	-0.164879	0.752553	O75976;O75976-2	CPD
Q99829	CPNE1	-0.123741	0.809905	Q99829	CPNE1
O75131	CPNE3	-0.0350229	0.933142	O75131	CPNE3
P36551	CPOX	-1.3064	0.594929	P36551	CPOX
Q10570	CPSF1	-0.110127	0.946553	Q10570	CPSF1
Q9P2I0	CPSF2	0.396881	0.282065	Q9P2I0	CPSF2
Q9UKF6	CPSF3	0.266155	0.719018	Q9UKF6	CPSF3
O95639-3	CPSF4	-0.272819	0.791021	O95639-3;O95639-2;O95639	CPSF4
Q16630-3	CPSF6	-0.128923	0.728106	Q16630-3;Q16630;Q16630-2	CPSF6
Q8N684-2	CPSF7	0.183558	0.747992	Q8N684-2;Q8N684;Q8N684-3	CPSF7
P50416	CPT1A	-0.0313015	0.965132	P50416;P50416-2	CPT1A
P23786	CPT2	-0.464028	0.697983	P23786	CPT2
Q9H3G5	CPVL	-0.254396	0.643712	Q9H3G5	CPVL
P29373	CRABP2	-0.25352	0.684886	P29373	CRABP2
P82279-4	NA	NA	NA	P82279-4;P82279-3;P82279-2;P82279	CRB1
P16220-2	CREB1	-0.346288	0.856751	P16220-2;P16220;P16220-3	CREB1
Q96HD1	NA	NA	NA	Q96HD1;Q96HD1-2	CRELD1
Q6UXH1-3	CRELD2	-0.104103	0.864609	Q6UXH1-3;Q6UXH1-2;Q6UXH1-4;Q6UXH1;Q6UXH1-6;Q6UXH1-5	CRELD2
P52943	CRIP2	-0.00294608	0.995387	P52943;P52943-2	CRIP2
P46108	CRK	-0.209532	0.787689	P46108	CRK
P46109	CRKL	-0.26856	0.789176	P46109	CRKL
Q9BZJ0-2	CRNKL1	-0.406624	0.933142	Q9BZJ0-2;Q9BZJ0-3;Q9BZJ0	CRNKL1
Q5TZA2-2	CROCC	-0.091822	0.861078	Q5TZA2-2;Q5TZA2	CROCC
O75718	CRTAP	0.220805	0.804979	O75718	CRTAP
Q14894	CRYM	0.53904	0.313902	Q14894	CRYM
Q08257	CRYZ	0.0808286	0.922919	Q08257;Q08257-3	CRYZ
O95825	CRYZL1	0.328597	0.799597	O95825;O95825-2	CRYZL1
O75390	CS	0.021384	0.970561	O75390	CS
O75534	CSDE1	0.15213	0.754146	O75534;O75534-4;O75534-2;O75534-3	CSDE1
P55060-3	CSE1L	-0.0780835	0.834688	P55060-3;P55060;P55060-4	CSE1L
P41240	CSK	0.247	0.799769	P41240	CSK
P48729	CSNK1A1	0.00791696	0.990164	P48729;P48729-2	CSNK1A1
P48729-3	NA	NA	NA	P48729-3	CSNK1A1
P49674	NA	NA	NA	P49674;P48730-2;P48730	CSNK1E;CSNK1D
P68400	CSNK2A1	0.11987	0.834688	P68400;Q8NEV1	CSNK2A1;CSNK2A3
P19784	CSNK2A2	0.0230827	0.987723	P19784	CSNK2A2
P67870	CSNK2B	-0.0509194	0.897482	P67870	CSNK2B
P21291	CSRP1	-0.258425	0.89707	P21291	CSRP1
P04080	CSTB	0.0461674	0.933533	P04080	CSTB
Q05048	CSTF1	-0.0641935	0.894775	Q05048	CSTF1
P33240-2	CSTF2	0.00265527	0.992371	P33240-2;P33240	CSTF2
Q9H0L4	CSTF2T	-0.271917	0.922919	Q9H0L4	CSTF2T
Q12996	CSTF3	0.0869942	0.884997	Q12996	CSTF3
O15320-8	CTAGE5	-0.215928	0.835041	O15320-8;O15320-4;O15320-3;O15320-10;O15320;Q96PC5;O15320-9;O15320-6;O15320-7;O15320-2;O15320-5	CTAGE5;MIA2
Q13363	CTBP1	0.00157883	0.998751	Q13363;Q13363-2	CTBP1
P56545	NA	NA	NA	P56545;P56545-2	CTBP2
P49711	CTCF	1.04339	0.421808	P49711	CTCF
P32929-3	CTH	1.24461	0.688022	P32929-3;P32929;P32929-2	CTH
P35221	CTNNA1	-0.14809	0.688022	P35221;P35221-2;P35221-3	CTNNA1
P26232-2	CTNNA2	-2.20878	0.85848	P26232-2;P26232-5;P26232;P26232-3	CTNNA2
P35222	CTNNB1	-0.101981	0.840885	P35222	CTNNB1
Q8WYA6	CTNNBL1	-0.0765824	0.864998	Q8WYA6;Q8WYA6-4;Q8WYA6-3;Q8WYA6-2	CTNNBL1
O60716-5	CTNND1	0.00841278	0.98524	O60716-5;O60716-3;O60716-21;O60716-19;O60716-13;O60716-11;O60716-8;O60716-7;O60716-2;O60716;O60716-24;O60716-23;O60716-16;O60716-18;O60716-15;O60716-17;O60716-10;O60716-9;O60716-6;O60716-4;O60716-22;O60716-20;O60716-14;O60716-12;O60716-29;O60716-27;O60716-32;O60716-31;O60716-26;O60716-25;O60716-30;O60716-28	CTNND1
P17812	CTPS1	0.0841791	0.898916	P17812;P17812-2	CTPS1
Q9NRF8	CTPS2	0.464819	0.571654	Q9NRF8	CTPS2
Q6PD62	CTR9	0.382271	0.683617	Q6PD62	CTR9
P10619-2	CTSA	0.241483	0.777683	P10619-2;P10619	CTSA
P07858	CTSB	0.402015	0.688022	P07858	CTSB
P53634	CTSC	0.138433	0.951613	P53634	CTSC
P07339	CTSD	0.211006	0.571654	P07339	CTSD
P14091-2	CTSE	-0.27536	0.688194	P14091-2;P14091-1;P14091	CTSE
P09668	CTSH	-0.0405259	0.939379	P09668	CTSH
P25774-2	CTSS	0.196366	0.898916	P25774-2;P25774	CTSS
Q9UBR2	CTSZ	-0.342667	0.60223	Q9UBR2	CTSZ
Q14247	CTTN	0.0850439	0.834688	Q14247	CTTN
Q14247-3	CTTN	0.000999088	0.998751	Q14247-3;Q14247-2	CTTN
Q9P2B4	CTTNBP2NL	-0.464267	0.728195	Q9P2B4	CTTNBP2NL
Q13616	CUL1	0.123545	0.903798	Q13616	CUL1
Q13617	CUL2	-0.0867153	0.946898	Q13617;Q13617-2	CUL2
Q13618-2	CUL3	-0.174762	0.787689	Q13618-2;Q13618;Q13618-3	CUL3
Q13619	CUL4A	0.174019	0.876109	Q13619;Q13619-2	CUL4A
Q13620-1	CUL4B	-0.0087157	0.990164	Q13620-1;Q13620;Q13620-3	CUL4B
Q93034	CUL5	-0.19932	0.780349	Q93034	CUL5
O60888-3	CUTA	0.25534	0.767152	O60888-3;O60888;O60888-2	CUTA
P39880-3	CUX1	0.0657415	0.925377	P39880-3;P39880-6;P39880-4;P39880-5;P39880-2;P39880	CUX1
Q9P013	CWC15	-0.00516714	0.991731	Q9P013	CWC15
Q9HCG8	CWC22	0.16315	0.926309	Q9HCG8	CWC22
Q9NXE8	NA	NA	NA	Q9NXE8	CWC25
Q6UX04	CWC27	1.35161	0.723031	Q6UX04;Q6UX04-2	CWC27
Q69YN2	CWF19L1	0.695228	0.728195	Q69YN2;Q69YN2-3	CWF19L1
P78310-2	CXADR	0.0289219	0.978101	P78310-2;P78310-6;P78310;P78310-7;P78310-3;P78310-4;P78310-5	CXADR
P42830	CXCL5	-0.294049	0.693008	P42830	CXCL5
Q9H5V9-2	CXorf56	0.0114033	0.990164	Q9H5V9-2;Q9H5V9-3;Q9H5V9	CXorf56
P00167-2	CYB5A	0.355201	0.851655	P00167-2;P00167;P00167-3	CYB5A
O43169	CYB5B	1.24385	0.688022	O43169	CYB5B
Q9UHQ9	CYB5R1	0.596775	0.752556	Q9UHQ9	CYB5R1
Q6BCY4-2	CYB5R2	0.792145	0.787689	Q6BCY4-2;Q6BCY4	CYB5R2
P00387-2	CYB5R3	-0.0904637	0.864998	P00387-2;P00387;P00387-3	CYB5R3
P13498	CYBA	-0.163713	0.720863	P13498	CYBA
P08574	CYC1	0.0318372	0.9832	P08574	CYC1
P99999	CYCS	0.0461063	0.959798	P99999	CYCS
Q7L576	CYFIP1	0.171839	0.868534	Q7L576;Q7L576-2	CYFIP1
Q96F07-2	CYFIP2	0.0737438	0.98524	Q96F07-2;Q96F07	CYFIP2
Q07973-3	CYP24A1	-1.30953	0.45652	Q07973-3;Q07973;Q07973-2	CYP24A1
Q08477-2	CYP4F3	0.00920431	0.989061	Q08477-2;Q08477;P78329;Q9HCS2	CYP4F3;CYP4F2;CYP4F12
Q16850	CYP51A1	-0.0980173	0.864998	Q16850;Q16850-2	CYP51A1
Q8N465	D2HGDH	-0.851029	0.823984	Q8N465;Q8N465-2;Q8N465-3	D2HGDH
O75553-2	DAB1	0.257687	0.937154	O75553-2;O75553-3;O75553-4;O75553-5;O75553-6;O75553	DAB1
Q5VWQ8-3	NA	NA	NA	Q5VWQ8-3;Q5VWQ8-4;Q5VWQ8-2;Q5VWQ8-5;Q5VWQ8	DAB2IP
P61803	DAD1	-0.174211	0.925701	P61803	DAD1
Q14118	DAG1	0.089451	0.979641	Q14118	DAG1
Q8NCG7-2	DAGLB	0.169702	0.728106	Q8NCG7-2;Q8NCG7-4;Q8NCG7	DAGLB
Q3LXA3	DAK	0.189869	0.837676	Q3LXA3;Q3LXA3-2	DAK
P51398-2	DAP3	-0.140214	0.818646	P51398-2;P51398-3;P51398	DAP3
P14868	DARS	-0.205673	0.684886	P14868;P14868-2	DARS
Q6PI48	DARS2	0.0225504	0.978101	Q6PI48	DARS2
Q9UER7-3	DAXX	-0.831916	0.497025	Q9UER7-3;Q9UER7;Q9UER7-5;Q9UER7-4;Q9UER7-2	DAXX
Q96EP5-2	DAZAP1	0.0810256	0.821029	Q96EP5-2;Q96EP5	DAZAP1
P07108	DBI	0.0901085	0.972987	P07108;P07108-3;P07108-2;P07108-4;P07108-5	DBI
Q16643	DBN1	-0.0328992	0.947772	Q16643;Q16643-3;Q16643-2	DBN1
Q9UJU6	DBNL	0.015548	0.98524	Q9UJU6;Q9UJU6-5	DBNL
Q9UJU6-2	DBNL	0.0730666	0.911985	Q9UJU6-2;Q9UJU6-3;Q9UJU6-6;Q9UJU6-4	DBNL
Q9UK59-2	DBR1	-0.687013	0.823984	Q9UK59-2;Q9UK59	DBR1
P11182	DBT	-0.193911	0.766242	P11182	DBT
Q58WW2	NA	NA	NA	Q58WW2;Q58WW2-2;Q58WW2-4;Q58WW2-3	DCAF6
P61962	DCAF7	0.354876	0.697346	P61962	DCAF7
Q96PD2	DCBLD2	-0.65897	0.642625	Q96PD2;Q96PD2-2	DCBLD2
Q9UHG0	DCDC2	-0.204883	0.688194	Q9UHG0	DCDC2
P27707	DCK	0.207814	0.753227	P27707	DCK
Q9NPI6-2	DCP1A	0.545577	0.699068	Q9NPI6-2;Q9NPI6	DCP1A
Q96C86	DCPS	-0.374334	0.536687	Q96C86	DCPS
P32321	DCTD	-0.367731	0.823984	P32321;P32321-2	DCTD
Q14203-3	DCTN1	-0.202254	0.836969	Q14203-3;Q14203-4;Q14203-6;Q14203;Q14203-5;Q14203-2	DCTN1
Q13561	DCTN2	0.0472699	0.933533	Q13561;Q13561-3;Q13561-2	DCTN2
Q9UJW0	DCTN4	-0.0724861	0.962923	Q9UJW0;Q9UJW0-3;Q9UJW0-2	DCTN4
Q9BTE1	DCTN5	-0.405584	0.688194	Q9BTE1;Q9BTE1-3;Q9BTE1-2	DCTN5
O00399	DCTN6	0.0673011	0.905701	O00399	DCTN6
Q9H773	DCTPP1	-0.0318444	0.972987	Q9H773	DCTPP1
Q96GG9	DCUN1D1	-0.158689	0.817142	Q96GG9	DCUN1D1
Q9BTE7	DCUN1D5	0.836675	0.0965229	Q9BTE7	DCUN1D5
Q7Z4W1	DCXR	-0.324743	0.817142	Q7Z4W1	DCXR
O94760	DDAH1	0.0876536	0.835041	O94760;O94760-2	DDAH1
O95865	DDAH2	-0.00725141	0.99202	O95865	DDAH2
Q16531	DDB1	0.0625607	0.905701	Q16531	DDB1
Q5TDH0	DDI2	-0.0191133	0.983393	Q5TDH0;Q5TDH0-3;Q5TDH0-2	DDI2
P39656-3	DDOST	0.0347837	0.953511	P39656-3;P39656;P39656-2	DDOST
Q08345-2	DDR1	0.0234499	0.980351	Q08345-2;Q08345-6;Q08345;Q08345-5	DDR1
Q96HY6	DDRGK1	0.0596557	0.869233	Q96HY6;Q96HY6-2	DDRGK1
P30046	DDT	0.23553	0.933533	P30046;P30046-2;A6NHG4	DDT;DDTL
Q92499	DDX1	0.144284	0.814369	Q92499;Q92499-3;Q92499-2	DDX1
Q13206	DDX10	0.0719452	0.929867	Q13206	DDX10
Q92841	DDX17	-0.106549	0.754146	Q92841;Q92841-1;Q92841-3;Q92841-2	DDX17
Q9NVP1	DDX18	0.121762	0.873892	Q9NVP1	DDX18
Q9NUU7	DDX19A	0.116362	0.817142	Q9NUU7;Q9NUU7-2	DDX19A
Q9UMR2	DDX19B	1.33882	0.571654	Q9UMR2;Q9UMR2-2;Q9UMR2-4;Q9UMR2-3	DDX19B
Q9UHI6	DDX20	0.0218747	0.98524	Q9UHI6;Q9UHI6-2	DDX20
Q9NR30	DDX21	0.0867799	0.817142	Q9NR30;Q9NR30-2	DDX21
Q9BUQ8	DDX23	0.282645	0.805148	Q9BUQ8	DDX23
Q9GZR7	DDX24	0.377235	0.691116	Q9GZR7;Q9GZR7-2	DDX24
Q96GQ7	DDX27	-0.0886818	0.898916	Q96GQ7	DDX27
Q9NUL7	DDX28	0.781037	0.797677	Q9NUL7	DDX28
O00148	DDX39A	0.489959	0.571654	O00148;O00148-2;O00148-3	DDX39A
Q13838	DDX39B	0.072765	0.836969	Q13838;Q13838-2	DDX39B
O00571	DDX3X	0.128187	0.719587	O00571;O00571-2	DDX3X
O15523-2	DDX3Y	-0.171219	0.89707	O15523-2;O15523	DDX3Y
Q9UJV9	DDX41	0.808826	0.544675	Q9UJV9	DDX41
Q86XP3	DDX42	-0.0879978	0.869233	Q86XP3;Q86XP3-2	DDX42
Q7L014	DDX46	0.0410314	0.925377	Q7L014	DDX46
Q9H0S4	DDX47	-0.140348	0.79315	Q9H0S4;Q9H0S4-2	DDX47
Q9Y6V7	DDX49	0.615364	0.595972	Q9Y6V7	DDX49
P17844	DDX5	0.0622041	0.852024	P17844;P17844-2	DDX5
Q9BQ39	DDX50	-0.152591	0.688022	Q9BQ39	DDX50
Q8N8A6	DDX51	0.29978	0.753227	Q8N8A6	DDX51
Q9Y2R4	DDX52	0.28979	0.723031	Q9Y2R4	DDX52
Q8TDD1-2	DDX54	-0.325605	0.643203	Q8TDD1-2;Q8TDD1	DDX54
Q8NHQ9	DDX55	0.472575	0.622793	Q8NHQ9	DDX55
Q9NY93-2	DDX56	0.489892	0.830304	Q9NY93-2;Q9NY93	DDX56
P26196	DDX6	-0.0877962	0.840885	P26196	DDX6
Q16698-2	DECR1	0.0840796	0.835444	Q16698-2;Q16698	DECR1
P35659	DEK	-0.216296	0.60223	P35659;P35659-2	DEK
O43583	DENR	-0.111485	0.905701	O43583	DENR
Q8WUY9-2	DEPDC1B	0.0848256	0.965649	Q8WUY9-2;Q8WUY9	DEPDC1B
Q9Y315	DERA	0.188582	0.643203	Q9Y315	DERA
Q9BUN8-2	DERL1	-0.269656	0.619271	Q9BUN8-2;Q9BUN8	DERL1
Q9GZP9	DERL2	0.11205	0.814369	Q9GZP9	DERL2
O00273	DFFA	-0.158818	0.736362	O00273;O00273-2	DFFA
O75907	DGAT1	-3.24457	0.0225828	O75907	DGAT1
Q96DF8	DGCR14	-0.463032	0.718873	Q96DF8	DGCR14
P23743	DGKA	-1.12638	0.658228	P23743;P23743-2;P23743-3	DGKA
Q16854-2	NA	NA	NA	Q16854-2;Q16854	DGUOK
Q15392-2	DHCR24	-0.264772	0.770568	Q15392-2;Q15392	DHCR24
Q9UBM7	DHCR7	-0.564443	0.421808	Q9UBM7	DHCR7
P00374	DHFR	0.0909596	0.860365	P00374;P00374-2	DHFR
Q02127	DHODH	0.156148	0.942735	Q02127	DHODH
P49366-2	DHPS	-0.306028	0.699068	P49366-2;P49366	DHPS
Q6UWP2	DHRS11	1.40982	0.777683	Q6UWP2;Q6UWP2-2	DHRS11
Q9BTZ2-8	DHRS4	0.01475	0.98524	Q9BTZ2-8;Q9BTZ2-4;Q9BTZ2;Q9BTZ2-3;Q9BTZ2-7;Q9BTZ2-2;Q9BTZ2-5	DHRS4
Q9Y394-2	DHRS7	-0.131199	0.855696	Q9Y394-2;Q9Y394	DHRS7
Q6IAN0	DHRS7B	0.419816	0.825048	Q6IAN0	DHRS7B
Q96HY7	DHTKD1	-0.269157	0.719587	Q96HY7	DHTKD1
O43143	DHX15	0.120555	0.814369	O43143	DHX15
O60231	DHX16	-0.127348	0.835041	O60231	DHX16
Q7Z478	DHX29	0.0215686	0.979641	Q7Z478	DHX29
Q7L2E3	DHX30	0.0449455	0.951613	Q7L2E3;Q7L2E3-3;Q7L2E3-2	DHX30
Q7L7V1-2	DHX32	0.0485188	0.984852	Q7L7V1-2;Q7L7V1	DHX32
Q9H2U1-3	DHX36	-0.0105417	0.987582	Q9H2U1-3;Q9H2U1;Q9H2U1-2	DHX36
Q8IY37	DHX37	0.285107	0.495962	Q8IY37	DHX37
Q92620	DHX38	0.364796	0.622793	Q92620;Q92620-2	DHX38
Q6P158	NA	NA	NA	Q6P158;Q6P158-3;Q6P158-2	DHX57
Q14562	DHX8	0.0213179	0.98524	Q14562	DHX8
Q08211	DHX9	-0.00934447	0.98524	Q08211	DHX9
Q9NR28-2	DIABLO	0.0768167	0.876944	Q9NR28-2;Q9NR28;Q9NR28-3	DIABLO
O60610	DIAPH1	0.11067	0.823984	O60610;O60610-2;O60610-3	DIAPH1
O60879-2	DIAPH2	0.00202736	0.998751	O60879-2;O60879-3;O60879	DIAPH2
Q9UPY3	DICER1	-1.34866	0.45652	Q9UPY3;Q9UPY3-2	DICER1
Q9BTC0	DIDO1	-0.133961	0.823984	Q9BTC0	DIDO1
Q68CQ4	DIEXF	0.0644612	0.961401	Q68CQ4	DIEXF
Q9UNQ2	DIMT1	0.0985678	0.823984	Q9UNQ2	DIMT1
Q9P265	DIP2B	0.460048	0.819484	Q9P265	DIP2B
Q9Y2L1	DIS3	-0.203727	0.777683	Q9Y2L1;Q9Y2L1-2	DIS3
Q8IYB7-3	DIS3L2	-1.62091	0.571654	Q8IYB7-3;Q8IYB7-2;Q8IYB7;Q8IYB7-4;Q8IYB7-5	DIS3L2
O60832	DKC1	0.139218	0.868903	O60832;O60832-2	DKC1
P10515	DLAT	0.382722	0.777683	P10515	DLAT
P09622	DLD	-0.088143	0.860365	P09622;P09622-2;P09622-3	DLD
Q12959-5	DLG1	-0.217478	0.834688	Q12959-5;Q12959-3;Q12959;Q12959-8;Q12959-6;Q12959-7;Q12959-9	DLG1
Q12959-4	NA	NA	NA	Q12959-4;Q12959-2	DLG1
Q92796-3	DLG3	0.726941	0.823984	Q92796-3;Q92796-2;Q92796	DLG3
Q9Y2H0-3	DLGAP4	-0.851368	0.683617	Q9Y2H0-3;Q9Y2H0-1;Q9Y2H0	DLGAP4
Q15398-1	DLGAP5	0.27074	0.925701	Q15398-1;Q15398;Q15398-3	DLGAP5
P36957	DLST	0.110567	0.843098	P36957;P36957-2	DLST
Q9NPF5	DMAP1	-0.0603277	0.93514	Q9NPF5	DMAP1
Q9NVR5-2	DNAAF2	0.400821	0.93514	Q9NVR5-2;Q9NVR5	DNAAF2
Q86Y56-2	DNAAF5	0.117565	0.87924	Q86Y56-2;Q86Y56	DNAAF5
Q8WXX0	DNAH7	-3.80753	0.824075	Q8WXX0;Q8WXX0-3	DNAH7
Q9NYC9-2	NA	NA	NA	Q9NYC9-2;Q9NYC9	DNAH9
P31689	DNAJA1	0.123056	0.827226	P31689;P31689-2	DNAJA1
O60884	DNAJA2	0.221419	0.765574	O60884	DNAJA2
Q96EY1	DNAJA3	1.18296	0.684886	Q96EY1;Q96EY1-2;Q96EY1-3	DNAJA3
P25685	DNAJB1	-0.135294	0.785319	P25685;P25685-2	DNAJB1
Q9UBS4	DNAJB11	-0.11703	0.898916	Q9UBS4	DNAJB11
Q9NXW2	DNAJB12	0.636272	0.787689	Q9NXW2;Q9NXW2-2	DNAJB12
Q8IXB1	DNAJC10	-0.0735609	0.932803	Q8IXB1;Q8IXB1-2	DNAJC10
Q9NVH1-3	DNAJC11	-0.255174	0.925701	Q9NVH1-3;Q9NVH1-2;Q9NVH1	DNAJC11
O75165	DNAJC13	-0.0329687	0.945556	O75165	DNAJC13
Q9NVM6	NA	NA	NA	Q9NVM6	DNAJC17
Q96DA6-2	DNAJC19	-0.100045	0.961401	Q96DA6-2;Q96DA6	DNAJC19
Q99543	DNAJC2	0.0689967	0.942735	Q99543;Q99543-2	DNAJC2
Q5F1R6	DNAJC21	0.284299	0.753227	Q5F1R6;Q5F1R6-3;Q5F1R6-2	DNAJC21
Q13217	DNAJC3	-0.368163	0.711918	Q13217	DNAJC3
Q9H3Z4	DNAJC5	-1.12963	0.630277	Q9H3Z4;Q9H3Z4-2	DNAJC5
Q99615	DNAJC7	0.00741548	0.986678	Q99615;Q99615-2	DNAJC7
O75937	DNAJC8	0.122766	0.827437	O75937	DNAJC8
Q8WXX5	DNAJC9	-0.0860126	0.883455	Q8WXX5	DNAJC9
O00429	DNM1L	0.0274039	0.952308	O00429;O00429-3;O00429-6;O00429-5;O00429-7	DNM1L
O00429-2	NA	NA	NA	O00429-2;O00429-4;O00429-8	DNM1L
P50570-2	DNM2	0.0161875	0.984852	P50570-2;P50570-5;P50570;P50570-3;P50570-4	DNM2
P26358	DNMT1	-0.129019	0.840885	P26358;P26358-2;P26358-3	DNMT1
Q9ULA0	DNPEP	-0.215279	0.906238	Q9ULA0	DNPEP
O43598	DNPH1	-0.129026	0.827384	O43598;O43598-2	DNPH1
Q9H147	DNTTIP1	0.120046	0.983431	Q9H147	DNTTIP1
Q5QJE6	DNTTIP2	0.0180572	0.979641	Q5QJE6	DNTTIP2
Q9H7D0	DOCK5	-0.359791	0.93514	Q9H7D0	DOCK5
Q9BU89	DOHH	0.18744	0.719587	Q9BU89	DOHH
Q9BVM2	DPCD	-0.0108134	0.989061	Q9BVM2	DPCD
Q92785	DPF2	0.209597	0.754627	Q92785;Q92785-2	DPF2
Q9BQC3-2	DPH2	0.316049	0.868534	Q9BQC3-2;Q9BQC3	DPH2
Q9H2P9-3	DPH5	0.523866	0.561607	Q9H2P9-3;Q9H2P9-2;Q9H2P9-6;Q9H2P9-4;Q9H2P9;Q9H2P9-5	DPH5
O60762	DPM1	1.6573	0.770568	O60762	DPM1
Q9P2X0	NA	NA	NA	Q9P2X0;Q9P2X0-2	DPM3
Q9NY33-4	DPP3	-0.0201015	0.971924	Q9NY33-4;Q9NY33	DPP3
P27487	DPP4	-0.100228	0.785319	P27487	DPP4
Q86TI2-4	DPP9	-0.404829	0.804391	Q86TI2-4;Q86TI2;Q86TI2-2	DPP9
Q16555	DPYSL2	0.0204572	0.966314	Q16555;Q16555-2	DPYSL2
Q14195-2	DPYSL3	0.0555182	0.89492	Q14195-2;Q14195	DPYSL3
O14531	DPYSL4	-0.517118	0.770292	O14531	DPYSL4
Q01658	DR1	-0.121516	0.933533	Q01658	DR1
Q14919	DRAP1	0.0149422	0.983393	Q14919;Q14919-2	DRAP1
Q9Y295	DRG1	0.123766	0.754146	Q9Y295	DRG1
P55039	DRG2	-0.208555	0.883885	P55039	DRG2
Q02487	DSC2	-0.0883884	0.860365	Q02487;Q02487-2	DSC2
Q14126	DSG2	-0.0319469	0.948576	Q14126	DSG2
P15924	DSP	0.0129105	0.981789	P15924;P15924-3;P15924-2	DSP
Q03001-8	DST	0.819601	0.835444	Q03001-8;Q03001	DST
P60981	DSTN	-0.197945	0.731668	P60981;P60981-2	DSTN
Q8TEA8	DTD1	-0.128141	0.868534	Q8TEA8	DTD1
Q8TDB6	DTX3L	-0.119709	0.905701	Q8TDB6	DTX3L
P23919-2	DTYMK	-0.244446	0.688022	P23919-2;P23919	DTYMK
Q6P1R4	DUS1L	0.0127196	0.989977	Q6P1R4	DUS1L
Q9NX74	DUS2	-0.184469	0.688022	Q9NX74	DUS2
Q9UNI6	DUSP12	0.610375	0.530951	Q9UNI6	DUSP12
P51452	DUSP3	0.109382	0.93514	P51452;P51452-2	DUSP3
P33316-2	DUT	0.0317409	0.957348	P33316-2;P33316	DUT
Q7RTS9-2	DYM	-0.341108	0.731668	Q7RTS9-2;Q7RTS9	DYM
Q14204	DYNC1H1	-0.0540798	0.898916	Q14204	DYNC1H1
Q13409-3	DYNC1I2	-0.0283968	0.978101	Q13409-3;Q13409-2;Q13409-6;Q13409-7;Q13409;Q13409-5	DYNC1I2
Q9Y6G9	DYNC1LI1	-0.0739549	0.897482	Q9Y6G9	DYNC1LI1
O43237-2	DYNC1LI2	0.0112185	0.98524	O43237-2;O43237	DYNC1LI2
Q8NCM8	DYNC2H1	-0.146373	0.853687	Q8NCM8;Q8NCM8-2;Q8NCM8-3	DYNC2H1
P63167	DYNLL1	0.0365735	0.933142	P63167	DYNLL1
Q96FJ2	DYNLL2	-0.259279	0.834688	Q96FJ2	DYNLL2
Q9NP97	DYNLRB1	-0.0951553	0.84356	Q9NP97	DYNLRB1
P63172	DYNLT1	0.00535192	0.989061	P63172	DYNLT1
P51808	NA	NA	NA	P51808	DYNLT3
Q5JPH6	EARS2	-0.148123	0.750217	Q5JPH6;Q5JPH6-2	EARS2
Q99848	EBNA1BP2	-0.156654	0.736362	Q99848	EBNA1BP2
Q15125	EBP	-0.0224514	0.966314	Q15125	EBP
O95905-2	ECD	0.415083	0.684886	O95905-2;O95905;O95905-3	ECD
P42892-3	ECE1	0.0317059	0.978275	P42892-3;P42892-2;P42892-4;P42892	ECE1
Q13011	ECH1	-0.140199	0.719018	Q13011	ECH1
Q9NTX5-6	ECHDC1	0.382186	0.753227	Q9NTX5-6;Q9NTX5-2;Q9NTX5;Q9NTX5-3	ECHDC1
P30084	ECHS1	0.245563	0.658228	P30084	ECHS1
P42126-2	ECI1	0.180828	0.868534	P42126-2;P42126	ECI1
O75521-2	ECI2	3.59227	0.00142176	O75521-2;O75521	ECI2
Q5VYK3	ECM29	-0.0687179	0.897482	Q5VYK3	ECM29
Q9BQ95	ECSIT	-2.91414	0.684886	Q9BQ95	ECSIT
Q9H8V3-4	ECT2	0.39136	0.736362	Q9H8V3-4;Q9H8V3;Q9H8V3-2;Q9H8V3-3	ECT2
Q96F86	EDC3	-0.0510335	0.972987	Q96F86	EDC3
Q6P2E9	EDC4	0.0845744	0.823984	Q6P2E9;Q6P2E9-2	EDC4
O60869-2	EDF1	-0.0887257	0.823984	O60869-2;O60869-3;O60869	EDF1
Q15075	EEA1	0.096013	0.905701	Q15075	EEA1
P68104	EEF1A1	0.0219048	0.958389	P68104;Q5VTE0;P68104-2	EEF1A1;EEF1A1P5
Q05639	EEF1A2	0.860581	0.559781	Q05639	EEF1A2
P24534	EEF1B2	-0.0629364	0.952414	P24534	EEF1B2
P29692	EEF1D	0.0143839	0.981789	P29692;P29692-2;P29692-4	EEF1D
P29692-3	EEF1D	-1.03755	0.799769	P29692-3	EEF1D
O43324	EEF1E1	-0.0915075	0.804455	O43324;O43324-2	EEF1E1
P26641	EEF1G	0.0371788	0.936624	P26641;P26641-2	EEF1G
P13639	EEF2	0.119876	0.754627	P13639	EEF2
O00418	EEF2K	-0.149665	0.898916	O00418	EEF2K
P57772	EEFSEC	0.0115268	0.989977	P57772;P57772-2	EEFSEC
Q7L9B9	EEPD1	-0.0689184	0.868534	Q7L9B9	EEPD1
Q96C19	EFHD2	-0.151285	0.720863	Q96C19	EFHD2
P98172	EFNB1	0.247768	0.778438	P98172	EFNB1
Q7Z2Z2-2	EFTUD1	0.741602	0.595972	Q7Z2Z2-2;Q7Z2Z2	EFTUD1
Q15029-2	EFTUD2	0.0645437	0.864609	Q15029-2;Q15029-3;Q15029	EFTUD2
P00533	EGFR	0.0262126	0.979641	P00533	EGFR
Q9GZT9-3	EGLN1	0.161905	0.86458	Q9GZT9-3;Q9GZT9-2;Q9GZT9	EGLN1
Q8NDI1-3	EHBP1	-1.0898	0.571613	Q8NDI1-3;Q8NDI1-2;Q8NDI1	EHBP1
Q8N3D4	EHBP1L1	-0.351078	0.643203	Q8N3D4	EHBP1L1
Q9H4M9	EHD1	0.0838342	0.819484	Q9H4M9	EHD1
Q9NZN4	EHD2	-0.114578	0.944233	Q9NZN4;Q9NZN4-2	EHD2
Q9H223	EHD4	-0.11176	0.880706	Q9H223	EHD4
Q9NZC4	EHF	-0.30419	0.868903	Q9NZC4;Q9NZC4-3;Q9NZC4-2	EHF
Q08426-2	EHHADH	-0.151504	0.856461	Q08426-2;Q08426	EHHADH
Q96KQ7-3	EHMT2	-0.353152	0.770568	Q96KQ7-3;Q96KQ7-2;Q96KQ7	EHMT2
P41567	EIF1	0.904019	0.693008	P41567	EIF1
Q8N9N8	EIF1AD	0.410932	0.868903	Q8N9N8	EIF1AD
P47813	EIF1AX	0.116837	0.925701	P47813;O14602	EIF1AX;EIF1AY
O60739	EIF1B	-0.0626952	0.951613	O60739	EIF1B
Q9BY44-3	EIF2A	0.0905689	0.854827	Q9BY44-3;Q9BY44;Q9BY44-4;Q9BY44-2	EIF2A
P19525	EIF2AK2	-0.0274179	0.951613	P19525;P19525-2	EIF2AK2
Q14232	EIF2B1	0.107005	0.772445	Q14232;Q14232-2	EIF2B1
P49770	EIF2B2	0.0153176	0.9832	P49770	EIF2B2
Q9NR50	EIF2B3	-0.0817253	0.952959	Q9NR50;Q9NR50-3;Q9NR50-2	EIF2B3
Q9UI10-3	EIF2B4	0.301677	0.683617	Q9UI10-3;Q9UI10;Q9UI10-2	EIF2B4
Q13144	EIF2B5	0.147562	0.757416	Q13144	EIF2B5
P41214	EIF2D	-0.0880011	0.925701	P41214;P41214-2	EIF2D
P05198	EIF2S1	0.0886305	0.873589	P05198	EIF2S1
P20042	EIF2S2	-0.127523	0.737645	P20042	EIF2S2
P41091	EIF2S3	-0.0282068	0.946553	P41091;Q2VIR3;Q2VIR3-2	EIF2S3;EIF2S3L
Q14152	EIF3A	-0.00834762	0.98524	Q14152;Q14152-2	EIF3A
P55884	EIF3B	0.139919	0.754146	P55884;P55884-2	EIF3B
Q99613	EIF3C	0.143502	0.840885	Q99613;Q99613-2;B5ME19	EIF3C;EIF3CL
O15371-3	EIF3D	0.116761	0.766652	O15371-3;O15371;O15371-2	EIF3D
P60228	EIF3E	-0.0765453	0.838332	P60228	EIF3E
O00303	EIF3F	0.00963313	0.987295	O00303	EIF3F
O75821	EIF3G	0.0802653	0.851981	O75821	EIF3G
O15372	EIF3H	0.153088	0.823984	O15372	EIF3H
Q13347	EIF3I	0.242261	0.773536	Q13347	EIF3I
O75822	EIF3J	0.11848	0.804979	O75822;O75822-3;O75822-2	EIF3J
Q9UBQ5	EIF3K	-0.0011744	0.99723	Q9UBQ5;Q9UBQ5-2	EIF3K
Q9Y262	EIF3L	0.0276759	0.958389	Q9Y262;Q9Y262-2	EIF3L
Q7L2H7	EIF3M	0.124659	0.925701	Q7L2H7;Q7L2H7-2	EIF3M
P60842	EIF4A1	0.0593689	0.868534	P60842;P60842-2	EIF4A1
Q14240	EIF4A2	-0.350728	0.647223	Q14240;Q14240-2	EIF4A2
P38919	EIF4A3	0.0739108	0.864998	P38919	EIF4A3
P23588	EIF4B	-0.00557762	0.989977	P23588;P23588-2	EIF4B
P06730	EIF4E	0.201725	0.688022	P06730;P06730-2;P06730-3	EIF4E
O60573	EIF4E2	0.752777	0.235986	O60573;O60573-2	EIF4E2
Q9NRA8	EIF4ENIF1	0.00338162	0.993998	Q9NRA8;Q9NRA8-3;Q9NRA8-2	EIF4ENIF1
Q04637-8	EIF4G1	-0.0352059	0.951217	Q04637-8;Q04637-5;Q04637-4;Q04637-3;Q04637;Q04637-9;Q04637-7;Q04637-6	EIF4G1
P78344	EIF4G2	0.106422	0.759667	P78344;P78344-2	EIF4G2
O43432-4	NA	NA	NA	O43432-4;O43432;O43432-3	EIF4G3
Q15056-2	EIF4H	-0.0414974	0.958389	Q15056-2;Q15056	EIF4H
P55010	EIF5	-0.00470889	0.989977	P55010	EIF5
P63241	EIF5A	0.0856401	0.925377	P63241;P63241-2;Q6IS14	EIF5A;EIF5AL1
O60841	EIF5B	0.145304	0.785319	O60841	EIF5B
P56537	EIF6	-0.149265	0.819493	P56537;P56537-2	EIF6
Q9BQ52-4	ELAC2	1.08451	0.688022	Q9BQ52-4;Q9BQ52;Q9BQ52-2;Q9BQ52-3	ELAC2
Q15717	ELAVL1	0.125844	0.73505	Q15717;Q15717-2	ELAVL1
P32519-2	ELF1	0.173378	0.972987	P32519-2;P32519	ELF1
Q96BJ8-2	ELMO3	-0.0941691	0.93176	Q96BJ8-2;Q96BJ8;Q96BJ8-3	ELMO3
Q8IZ81	ELMOD2	0.372299	0.864998	Q8IZ81	ELMOD2
Q6PJG2	ELMSAN1	-0.0118978	0.989977	Q6PJG2	ELMSAN1
Q9NYP7-3	ELOVL5	-0.125	0.883455	Q9NYP7-3;Q9NYP7;Q9NYP7-2	ELOVL5
A1L3X0	ELOVL7	-0.0897081	0.932525	A1L3X0	ELOVL7
Q6IA86-3	ELP2	-0.572056	0.753227	Q6IA86-3;Q6IA86;Q6IA86-6;Q6IA86-4;Q6IA86-7;Q6IA86-2;Q6IA86-5	ELP2
Q9H9T3	ELP3	-0.691649	0.647223	Q9H9T3;Q9H9T3-4;Q9H9T3-5;Q9H9T3-2	ELP3
Q96EB1	ELP4	0.179614	0.895276	Q96EB1;Q96EB1-3;Q96EB1-2	ELP4
Q8N766-4	EMC1	-0.0176687	0.98484	Q8N766-4;Q8N766-2;Q8N766;Q8N766-3	EMC1
Q5UCC4-2	EMC10	-0.170701	0.823984	Q5UCC4-2;Q5UCC4	EMC10
Q15006	EMC2	-0.240978	0.787689	Q15006	EMC2
Q9P0I2	EMC3	0.686523	0.714217	Q9P0I2;Q9P0I2-2	EMC3
Q5J8M3	EMC4	-0.036573	0.983393	Q5J8M3;Q5J8M3-3;Q5J8M3-2	EMC4
O43402	EMC8	0.144372	0.84465	O43402;O43402-2	EMC8
P50402	EMD	-0.00740511	0.988571	P50402	EMD
Q92979	EMG1	0.24201	0.561607	Q92979	EMG1
O95834	EML2	-0.237679	0.647223	O95834;O95834-2;O95834-3	EML2
Q32P44	EML3	0.0682595	0.93514	Q32P44;Q32P44-2	EML3
Q9HC35	EML4	0.16595	0.697346	Q9HC35;Q9HC35-2	EML4
Q8N8S7	ENAH	0.107627	0.925701	Q8N8S7;Q8N8S7-3;Q8N8S7-2	ENAH
O94919	ENDOD1	-0.197912	0.658228	O94919	ENDOD1
Q14249	ENDOG	0.187807	0.814369	Q14249	ENDOG
P06733	ENO1	0.107805	0.770568	P06733;P06733-2	ENO1
P09104-2	ENO2	0.18787	0.933533	P09104-2;P09104	ENO2
Q9UHY7	ENOPH1	0.55875	0.688022	Q9UHY7;Q9UHY7-2	ENOPH1
Q9Y6X5	ENPP4	-0.256303	0.836969	Q9Y6X5	ENPP4
O43768-2	ENSA	-0.109089	0.758135	O43768-2;O43768;O43768-9;O43768-3;O43768-4;O43768-6;O43768-5;O43768-7;O43768-8	ENSA
Q9NPA8-2	ENY2	0.258444	0.731668	Q9NPA8-2;Q9NPA8	ENY2
Q09472	EP300	0.333181	0.823984	Q09472	EP300
Q96L91-3	EP400	0.614305	0.897482	Q96L91-3;Q96L91-5;Q96L91-2;Q96L91;Q96L91-4	EP400
P11171-6	EPB41	0.0538483	0.9832	P11171-6;P11171-4;P11171-3;P11171-5;P11171-2;P11171	EPB41
Q9H4G0	EPB41L1	-0.930223	0.828604	Q9H4G0	EPB41L1
Q9H4G0-2	EPB41L1	0.0685793	0.925701	Q9H4G0-2	EPB41L1
Q9H4G0-3	EPB41L1	0.249075	0.643203	Q9H4G0-3	EPB41L1
Q9H4G0-4	EPB41L1.3	0.815637	0.644073	Q9H4G0-4	EPB41L1
O43491	EPB41L2	-0.0502662	0.914013	O43491;O43491-3;O43491-2	EPB41L2
O43491-4	EPB41L2	-0.139341	0.736387	O43491-4	EPB41L2
P16422	EPCAM	-0.271647	0.761836	P16422	EPCAM
Q9UM22	EPDR1	-1.13329	0.766242	Q9UM22;Q9UM22-2;Q9UM22-3	EPDR1
P29317	EPHA2	0.352529	0.693008	P29317	EPHA2
P29323-2	EPHB2	-0.696012	0.643203	P29323-2;P29323-3;P29323;P54762-5;P54762	EPHB2;EPHB1
P54760	EPHB4	2.04165	0.595446	P54760;P54753	EPHB4;EPHB3
P07099	EPHX1	0.049473	0.981789	P07099	EPHX1
Q7L775	EPM2AIP1	0.55446	0.84356	Q7L775	EPM2AIP1
Q9Y6I3-3	EPN1	-0.0105023	0.989061	Q9Y6I3-3;Q9Y6I3;Q9Y6I3-1	EPN1
Q9H201	EPN3	0.17277	0.817142	Q9H201;Q9H201-2	EPN3
P58107	EPPK1	0.0241964	0.971142	P58107	EPPK1
P07814	EPRS	0.089354	0.823984	P07814	EPRS
P42566	EPS15	-0.0741237	0.934167	P42566;P42566-2	EPS15
Q9UBC2-4	EPS15L1	-0.27752	0.841822	Q9UBC2-4;Q9UBC2-3;Q9UBC2;Q9UBC2-2	EPS15L1
Q12929	EPS8	0.0473379	0.905701	Q12929;Q12929-2	EPS8
Q8TE68	EPS8L1	-0.0210613	0.9832	Q8TE68;Q8TE68-2;Q8TE68-4;Q8TE68-3	EPS8L1
Q9H6S3	EPS8L2	-0.0289968	0.953574	Q9H6S3;Q9H6S3-3;Q9H6S3-2	EPS8L2
Q8TE67	EPS8L3	0.28669	0.843018	Q8TE67;Q8TE67-3;Q8TE67-2	EPS8L3
Q9C0D9	EPT1	-0.148017	0.849031	Q9C0D9	EPT1
O75616	ERAL1	0.166809	0.93096	O75616;O75616-2	ERAL1
Q9NZ08	ERAP1	0.00310808	0.998476	Q9NZ08;Q9NZ08-2	ERAP1
Q6P179-3	ERAP2	-0.408173	0.465325	Q6P179-3;Q6P179	ERAP2
P04626-5	ERBB2	-0.131445	0.698571	P04626-5;P04626-4;P04626;P04626-3;P04626-2	ERBB2
Q96RT1-7	ERBB2IP	-0.53972	0.643203	Q96RT1-7;Q96RT1-5;Q96RT1-3;Q96RT1-9;Q96RT1-2;Q96RT1;Q96RT1-8;Q96RT1-6;Q96RT1-4	ERBB2IP
Q8IUD2	ERC1	-0.186723	0.850033	Q8IUD2;Q8IUD2-2;Q8IUD2-3;Q8IUD2-4	ERC1
P19447	NA	NA	NA	P19447	ERCC3
Q92889	ERCC4	-0.4672	0.916838	Q92889	ERCC4
Q2NKX8	ERCC6L	0.0299885	0.971142	Q2NKX8	ERCC6L
Q13216-2	ERCC8	-0.1086	0.876944	Q13216-2;Q13216	ERCC8
Q969X5-2	ERGIC1	0.0451047	0.937038	Q969X5-2;Q969X5	ERGIC1
Q96RQ1	ERGIC2	0.0672967	0.923012	Q96RQ1	ERGIC2
P84090	ERH	-0.0788479	0.916462	P84090	ERH
Q8IV48	ERI1	-0.033725	0.98484	Q8IV48	ERI1
Q96DZ1-3	ERLEC1	-0.104692	0.978101	Q96DZ1-3;Q96DZ1;Q96DZ1-2	ERLEC1
O75477	ERLIN1	0.141955	0.817142	O75477	ERLIN1
O94905	ERLIN2	-0.0392402	0.943954	O94905	ERLIN2
Q7Z2K6	ERMP1	-0.309864	0.595446	Q7Z2K6	ERMP1
Q96HE7	ERO1L	-0.225294	0.696506	Q96HE7	ERO1L
P30040	ERP29	-0.0414376	0.944233	P30040	ERP29
Q9BS26	ERP44	-0.0662113	0.933533	Q9BS26	ERP44
P10768	ESD	-0.264737	0.736362	P10768	ESD
Q6ZVH7-3	ESPNL	0.062777	0.937764	Q6ZVH7-3;Q6ZVH7-2;Q6ZVH7	ESPNL
Q6NXG1-3	ESRP1	0.0465052	0.972987	Q6NXG1-3;Q6NXG1;Q6NXG1-2;Q6NXG1-5;Q6NXG1-4	ESRP1
Q9BSJ8	ESYT1	-0.0315365	0.938247	Q9BSJ8;Q9BSJ8-2	ESYT1
A0FGR8-2	ESYT2	-0.418477	0.478539	A0FGR8-2;A0FGR8;A0FGR8-5;A0FGR8-4	ESYT2
A0FGR8-6	ESYT2	-0.200497	0.767152	A0FGR8-6	ESYT2
P62495	ETF1	0.0296557	0.952414	P62495;P62495-2	ETF1
P13804	ETFA	0.0449441	0.933142	P13804;P13804-2	ETFA
P38117	ETFB	-0.111726	0.770568	P38117;P38117-2	ETFB
Q16134-3	ETFDH	0.311539	0.823984	Q16134-3;Q16134	ETFDH
O95571	ETHE1	0.264459	0.799769	O95571	ETHE1
Q9HBU6	ETNK1	0.189049	0.770292	Q9HBU6	ETNK1
Q92817	EVPL	0.134289	0.836969	Q92817	EVPL
Q01844-6	EWSR1	0.0596015	0.898916	Q01844-6;Q01844-3;Q01844;Q01844-5;Q01844-2	EWSR1
Q9NV70	EXOC1	-0.710617	0.643203	Q9NV70;Q9NV70-2	EXOC1
Q96KP1	EXOC2	-0.0792484	0.878939	Q96KP1	EXOC2
O60645-2	EXOC3	2.09434	0.798178	O60645-2;O60645-3;O60645	EXOC3
Q96A65	EXOC4	-0.138766	0.823984	Q96A65;Q96A65-2	EXOC4
O00471	EXOC5	1.13737	0.643203	O00471	EXOC5
Q8TAG9	EXOC6	-0.520565	0.647223	Q8TAG9;Q8TAG9-2	EXOC6
Q9UPT5-2	EXOC7	-0.0422404	0.953511	Q9UPT5-2;Q9UPT5-5;Q9UPT5-1;Q9UPT5-6;Q9UPT5;Q9UPT5-4	EXOC7
Q8IYI6	EXOC8	-0.561444	0.832657	Q8IYI6	EXOC8
Q9Y3B2	EXOSC1	0.0340543	0.984515	Q9Y3B2	EXOSC1
Q01780-2	EXOSC10	0.443764	0.823984	Q01780-2;Q01780	EXOSC10
Q13868	EXOSC2	0.143012	0.928749	Q13868;Q13868-3;Q13868-2	EXOSC2
Q9NQT5-2	EXOSC3	0.342578	0.866997	Q9NQT5-2;Q9NQT5	EXOSC3
Q9NPD3	EXOSC4	-0.0106522	0.98576	Q9NPD3	EXOSC4
Q9NQT4	EXOSC5	-0.168496	0.925701	Q9NQT4	EXOSC5
Q5RKV6	EXOSC6	-0.631195	0.741448	Q5RKV6	EXOSC6
Q15024	EXOSC7	0.00409238	0.998751	Q15024	EXOSC7
Q96B26	EXOSC8	0.113975	0.951873	Q96B26	EXOSC8
Q06265-3	EXOSC9	-0.201944	0.834688	Q06265-3;Q06265-4;Q06265;Q06265-2	EXOSC9
Q99504-2	NA	NA	NA	Q99504-2;Q99504-4;Q99504-5;Q99504-3;Q99504	EYA3
Q15910	NA	NA	NA	Q15910;Q15910-2	EZH2
P15311	EZR	-0.13208	0.770568	P15311	EZR
Q9Y624	F11R	-0.186639	0.736387	Q9Y624	F11R
P13726-2	F3	0.451954	0.351768	P13726-2;P13726	F3
P23610	F8A1	-0.316673	0.747992	P23610	F8A1
Q7L5A8	FA2H	0.0217131	0.989977	Q7L5A8	FA2H
Q01469	FABP5	0.0404589	0.933142	Q01469	FABP5
Q13158	FADD	0.0896633	0.944266	Q13158	FADD
O60427	NA	NA	NA	O60427	FADS1
Q9UNN5	FAF1	0.104429	0.838332	Q9UNN5;Q9UNN5-2	FAF1
Q96CS3	FAF2	-0.0860217	0.823984	Q96CS3	FAF2
P16930	FAH	-0.0140655	0.98524	P16930	FAH
Q6P587	FAHD1	0.28991	0.787689	Q6P587;Q6P587-2;Q6P587-3	FAHD1
Q96GK7	FAHD2A	0.0652363	0.979641	Q96GK7;Q6P2I3	FAHD2A;FAHD2B
Q9BTL3	FAM103A1	-0.0973598	0.972587	Q9BTL3	FAM103A1
Q9H098	FAM107B	-0.0882591	0.821029	Q9H098;Q9H098-2	FAM107B
Q96PZ2	FAM111A	-0.101834	0.972587	Q96PZ2	FAM111A
Q6SJ93-2	FAM111B	-0.031384	0.972987	Q6SJ93-2;Q6SJ93	FAM111B
Q8IWE2	FAM114A1	-0.837176	0.430792	Q8IWE2	FAM114A1
Q9NRY5	FAM114A2	0.388452	0.684886	Q9NRY5	FAM114A2
Q9NZB2	FAM120A	-0.083652	0.840885	Q9NZB2;Q9NZB2-6;Q9NZB2-4	FAM120A
A6ZKI3	FAM127A	-0.25226	0.723223	A6ZKI3;Q17RB0	FAM127A;FAM127C
O15255	FAM127A	0.0655575	0.944259	O15255	FAM127A
Q96TA1-2	FAM129B	-0.0419638	0.933142	Q96TA1-2;Q96TA1	FAM129B
Q8NC44	FAM134A	-0.257516	0.812455	Q8NC44	FAM134A
Q86VR2	FAM134C	-0.107696	0.898916	Q86VR2	FAM134C
Q96C01	FAM136A	-0.0323199	0.990164	Q96C01	FAM136A
Q96A26	FAM162A	0.148957	0.898404	Q96A26	FAM162A
Q8WUF8-2	FAM172A	-0.015168	0.983393	Q8WUF8-2;Q8WUF8-4;Q8WUF8-3;Q8WUF8	FAM172A
Q15018	FAM175B	0.00372967	0.995479	Q15018	FAM175B
Q4G0A6	FAM188B	0.842584	0.0580075	Q4G0A6	FAM188B
Q9GZU8	FAM192A	-0.23261	0.688022	Q9GZU8	FAM192A
Q9BUT9	NA	NA	NA	Q9BUT9	FAM195A
Q9NSI2-2	NA	NA	NA	Q9NSI2-2;Q9NSI2	FAM207A
Q9UK61-3	FAM208A	0.176208	0.961401	Q9UK61-3;Q9UK61-4;Q9UK61;Q9UK61-2	FAM208A
Q5VWN6	FAM208B	-0.028276	0.965132	Q5VWN6	FAM208B
O75063	FAM20B	0.616528	0.795311	O75063	FAM20B
Q9BRX8-2	FAM213A	-0.0250785	0.981789	Q9BRX8-2;Q9BRX8	FAM213A
Q8TBF2-2	FAM213B	-0.0721188	0.868534	Q8TBF2-2;Q8TBF2;Q8TBF2-7;Q8TBF2-3;Q8TBF2-8;Q8TBF2-4;Q8TBF2-5;Q8TBF2-6	FAM213B
Q641Q2	FAM21A	-0.0327231	0.980351	Q641Q2;Q641Q2-2	FAM21A
Q9Y4E1-5	FAM21C	0.585976	0.595446	Q9Y4E1-5;Q9Y4E1-3;Q9Y4E1-6;Q9Y4E1-2;Q9Y4E1;Q9Y4E1-4	FAM21C
Q92520	FAM3C	0.215384	0.683617	Q92520	FAM3C
Q9NUQ9	FAM49B	-0.0168772	0.9832	Q9NUQ9;Q9NUQ9-2	FAM49B
Q14320	FAM50A	-0.14425	0.731668	Q14320;Q9Y247	FAM50A;FAM50B
Q5HYJ3-3	FAM76B	-3.04142	0.00461416	Q5HYJ3-3;Q5HYJ3-2;Q5HYJ3	FAM76B
Q5T0W9	FAM83B	0.255004	0.770568	Q5T0W9	FAM83B
Q9H4H8-2	FAM83D	-0.334712	0.812455	Q9H4H8-2;Q9H4H8	FAM83D
Q6ZRV2	FAM83H	0.539455	0.683617	Q6ZRV2	FAM83H
Q96KN1	FAM84B	-0.165691	0.912752	Q96KN1	FAM84B
Q658Y4	FAM91A1	0.0947878	0.926309	Q658Y4	FAM91A1
Q9H5X1	FAM96A	-0.143379	0.737645	Q9H5X1;Q9H5X1-2	FAM96A
Q9Y3D0	FAM96B	0.632171	0.55645	Q9Y3D0	FAM96B
Q8NCA5-2	FAM98A	0.20533	0.869233	Q8NCA5-2;Q8NCA5	FAM98A
Q52LJ0-2	FAM98B	0.0450965	0.952414	Q52LJ0-2;Q52LJ0	FAM98B
Q17RN3-2	FAM98C	0.0994387	0.953122	Q17RN3-2;Q17RN3	FAM98C
O15360	NA	NA	NA	O15360	FANCA
Q9BXW9	FANCD2	-0.366709	0.595446	Q9BXW9;Q9BXW9-1;Q9BXW9-3	FANCD2
Q9NVI1	FANCI	-0.173574	0.878889	Q9NVI1;Q9NVI1-1;Q9NVI1-2	FANCI
Q8WVX9	FAR1	-0.0301141	0.989061	Q8WVX9	FAR1
Q9Y285	FARSA	0.342649	0.595446	Q9Y285;Q9Y285-2	FARSA
Q9NSD9	FARSB	-0.0800965	0.895276	Q9NSD9;Q9NSD9-2	FARSB
P49327	FASN	0.0286106	0.955344	P49327	FASN
Q9NYY8	FASTKD2	-0.127427	0.978275	Q9NYY8;Q9NYY8-2	FASTKD2
Q7L8L6	FASTKD5	0.0761677	0.961401	Q7L8L6	FASTKD5
Q14517	NA	NA	NA	Q14517	FAT1
P62861	FAU	0.0146927	0.983393	P62861	FAU
P22087	FBL	0.134709	0.823984	P22087	FBL
A6NHQ2	FBLL1	-0.0788647	0.856461	A6NHQ2	FBLL1
P09467	FBP1	-0.320428	0.710551	P09467	FBP1
Q96ME1-4	FBXL18	-0.171093	0.823984	Q96ME1-4;Q96ME1-2;Q96ME1	FBXL18
Q8NEZ5	FBXO22	-0.334039	0.731668	Q8NEZ5;Q8NEZ5-3	FBXO22
Q9NVF7	FBXO28	0.0861697	0.967021	Q9NVF7;Q9NVF7-2	FBXO28
Q9Y3I1-3	FBXO7	-0.0211435	0.971142	Q9Y3I1-3;Q9Y3I1-2;Q9Y3I1	FBXO7
Q0JRZ9-3	FCHO2	1.9643	0.723031	Q0JRZ9-3;Q0JRZ9;Q0JRZ9-2	FCHO2
P37268-5	FDFT1	-0.33823	0.571654	P37268-5;P37268;P37268-2;P37268-4;P37268-3	FDFT1
P14324-2	FDPS	-0.583578	0.622793	P14324-2;P14324	FDPS
P22570-4	FDXR	0.297786	0.684886	P22570-4;P22570-6;P22570-5;P22570;P22570-7;P22570-3;P22570-2	FDXR
P22830	FECH	0.20136	0.868534	P22830;P22830-2	FECH
P39748	FEN1	0.0199929	0.961401	P39748;P39748-2	FEN1
Q9BQL6	FERMT1	0.00671934	0.994526	Q9BQL6;Q9BQL6-4;Q9BQL6-2	FERMT1
Q96AC1-2	FERMT2	0.0374892	0.950202	Q96AC1-2;Q96AC1;Q96AC1-3	FERMT2
O95684-2	FGFR1OP	-0.429686	0.683617	O95684-2;O95684;O95684-3	FGFR1OP
P07954-2	FH	0.173388	0.738062	P07954-2;P07954	FH
Q14192	FHL2	-0.651404	0.673535	Q14192	FHL2
Q9Y613	FHOD1	0.37239	0.855337	Q9Y613	FHOD1
O43427-2	FIBP	-1.7922	0.0263825	O43427-2;O43427	FIBP
Q6UN15-3	FIP1L1	0.0723636	0.941243	Q6UN15-3;Q6UN15-5;Q6UN15;Q6UN15-4	FIP1L1
Q9Y3D6	FIS1	-0.000234074	0.999033	Q9Y3D6	FIS1
Q9NYL4-2	FKBP11	-0.0981536	0.864998	Q9NYL4-2;Q9NYL4	FKBP11
Q5T1M5	FKBP15	0.0140716	0.992371	Q5T1M5;Q5T1M5-2	FKBP15
P62942	FKBP1A	0.297229	0.643203	P62942	FKBP1A
P26885	FKBP2	-0.0872972	0.925701	P26885	FKBP2
Q00688	FKBP3	0.0331955	0.948221	Q00688	FKBP3
Q02790	FKBP4	-0.047565	0.933533	Q02790	FKBP4
Q13451	FKBP5	0.0271536	0.978925	Q13451	FKBP5
Q14318	FKBP8	0.0451031	0.965132	Q14318;Q14318-2	FKBP8
O95302	FKBP9	-0.328104	0.809905	O95302;O95302-3	FKBP9
Q8NFF5-3	FLAD1	0.244886	0.594929	Q8NFF5-3;Q8NFF5-2;Q8NFF5;Q8NFF5-4;Q8NFF5-5	FLAD1
Q13045	FLII	0.122296	0.757416	Q13045;Q13045-3	FLII
P21333-2	FLNA	-0.0685333	0.835444	P21333-2;P21333	FLNA
O75369-2	FLNB	-0.125967	0.90464	O75369-2;O75369-9;O75369;O75369-6;O75369-3;O75369-7;O75369-5;O75369-4	FLNB
O75369-8	FLNB	-0.468082	0.0973368	O75369-8	FLNB
Q14315-2	FLNC	2.75887	0.571654	Q14315-2;Q14315	FLNC
O75955	FLOT1	0.0015705	0.998476	O75955;O75955-2	FLOT1
Q14254	FLOT2	0.0275504	0.952414	Q14254	FLOT2
Q9Y5Y0	FLVCR1	0.155759	0.918706	Q9Y5Y0	FLVCR1
Q06787-6	FMR1	0.327969	0.772445	Q06787-6;Q06787-2;Q06787-4;Q06787-7;Q06787-8;Q06787-5;Q06787-9;Q06787-3;Q06787;Q06787-11;Q06787-10	FMR1
Q9H479	FN3K	-0.397678	0.895276	Q9H479	FN3K
Q9HA64	FN3KRP	-0.406217	0.933142	Q9HA64	FN3KRP
Q5T0N5-3	FNBP1L	0.0538187	0.937764	Q5T0N5-3;Q5T0N5-4;Q5T0N5-2;Q5T0N5-5;Q5T0N5	FNBP1L
Q8N3X1	FNBP4	-0.424384	0.877004	Q8N3X1;Q8N3X1-2	FNBP4
Q53EP0	FNDC3B	-0.0953488	0.86458	Q53EP0;Q53EP0-2	FNDC3B
P49354-2	FNTA	0.0152616	0.98524	P49354-2;P49354	FNTA
Q9UPW0-2	NA	NA	NA	Q9UPW0-2;Q9UPW0	FOXJ3
P85037	FOXK1	0.275965	0.824647	P85037;P85037-2	FOXK1
Q96CU9-2	FOXRED1	0.221346	0.817142	Q96CU9-2;Q96CU9-3;Q96CU9	FOXRED1
Q9Y2L6-2	FRMD4B	0.507214	0.763353	Q9Y2L6-2;Q9Y2L6	FRMD4B
Q9BZ68	FRMD8P1	-0.217416	0.823984	Q9BZ68;Q9BZ67-2;Q9BZ67	FRMD8P1;FRMD8
Q6ZNA5	FRRS1	-0.208052	0.799769	Q6ZNA5;Q6ZNA5-2	FRRS1
Q16658	FSCN1	-0.467989	0.330868	Q16658	FSCN1
P02794	FTH1	-0.205985	0.93514	P02794	FTH1
Q9C0B1	FTO	0.070756	0.944233	Q9C0B1	FTO
Q8IY81	FTSJ3	0.0664044	0.941243	Q8IY81	FTSJ3
Q96AE4	FUBP1	0.0200676	0.971142	Q96AE4	FUBP1
Q96I24	FUBP3	-0.0124276	0.990164	Q96I24	FUBP3
P04066	FUCA1	0.170097	0.897482	P04066	FUCA1
Q9BTY2	FUCA2	-0.280172	0.824075	Q9BTY2;Q9BTY2-2	FUCA2
Q8IVP5	FUNDC1	0.196917	0.754146	Q8IVP5	FUNDC1
P35637-2	FUS	0.110991	0.932525	P35637-2;P35637	FUS
Q9BYC5	FUT8	-0.348334	0.673535	Q9BYC5;Q9BYC5-2	FUT8
P51114	FXR1	0.00843892	0.98524	P51114;P51114-2;P51114-3	FXR1
P51116	FXR2	0.382718	0.868534	P51116	FXR2
Q14802	FXYD3	0.0742183	0.967021	Q14802;Q14802-2;Q14802-3	FXYD3
Q9BQS8	FYCO1	-0.36642	0.643679	Q9BQS8;Q9BQS8-4	FYCO1
Q96QD9-2	FYTTD1	-0.572217	0.351768	Q96QD9-2;Q96QD9;Q96QD9-4;Q96QD9-3	FYTTD1
Q13283	G3BP1	0.00235824	0.995387	Q13283	G3BP1
Q9UN86-2	G3BP2	0.254546	0.663617	Q9UN86-2;Q9UN86	G3BP2
P11413	G6PD	0.133341	0.787689	P11413;P11413-2;P11413-3	G6PD
P10253	GAA	0.102934	0.823984	P10253	GAA
O95166	GABARAP	-1.42552	0.864998	O95166;Q9H0R8;Q9H0R8-2	GABARAP;GABARAPL1
Q06546	GABPA	0.31796	0.944233	Q06546	GABPA
O00591	GABRP	0.0953847	0.951217	O00591	GABRP
Q8TAE8	GADD45GIP1	-0.0406188	0.98524	Q8TAE8	GADD45GIP1
O14976-2	GAK	-0.138986	0.90464	O14976-2;O14976	GAK
P54803	NA	NA	NA	P54803;P54803-5;P54803-4;P54803-3	GALC
Q14376	GALE	0.234659	0.827384	Q14376;Q14376-2	GALE
P51570	GALK1	-0.487461	0.688022	P51570;P51570-2	GALK1
Q01415-2	GALK2	-0.0151987	0.980351	Q01415-2;Q01415	GALK2
Q96C23	GALM	0.0613705	0.860365	Q96C23	GALM
Q10472	GALNT1	-0.0669512	0.979641	Q10472	GALNT1
Q96FL9-2	GALNT14	-0.1166	0.978372	Q96FL9-2;Q96FL9-4;Q96FL9;Q96FL9-3	GALNT14
Q10471	GALNT2	0.0517193	0.930602	Q10471	GALNT2
Q14435	GALNT3	0.223944	0.892679	Q14435;Q14435-2	GALNT3
Q8N4A0	GALNT4	-0.101385	0.828604	Q8N4A0	GALNT4
Q7Z7M9	GALNT5	0.232081	0.770728	Q7Z7M9	GALNT5
Q86SF2	GALNT7	0.469098	0.731668	Q86SF2	GALNT7
Q9H2C0	GAN	0.0830431	0.933533	Q9H2C0	GAN
Q14697	GANAB	-0.00412383	0.991731	Q14697	GANAB
Q14697-2	GANAB	-0.104924	0.911161	Q14697-2	GANAB
P04406	GAPDH	0.118137	0.823464	P04406;P04406-2	GAPDH
P41250	GARS	0.126177	0.787689	P41250	GARS
P22102	GART	0.0448579	0.913538	P22102;P22102-2	GART
Q86XJ1	GAS2L3	0.0609796	0.946898	Q86XJ1	GAS2L3
Q86YP4-2	GATAD2A	-0.431095	0.696506	Q86YP4-2;Q86YP4;Q86YP4-3	GATAD2A
Q8WXI9	GATAD2B	-0.153893	0.87254	Q8WXI9	GATAD2B
O75879	GATB	1.12398	0.738062	O75879	GATB
O43716	GATC	0.638989	0.753227	O43716	GATC
P04062-4	GBA	0.349481	0.725627	P04062-4;P04062-2;P04062	GBA
O75323	GBAS	-0.00206956	0.995479	O75323;O75323-2	GBAS
Q04446	GBE1	-0.0482189	0.972987	Q04446	GBE1
Q92538-3	GBF1	-0.175102	0.731512	Q92538-3;Q92538-2;Q92538	GBF1
P32456	GBP2	0.147946	0.86458	P32456	GBP2
P28676	GCA	0.164719	0.843018	P28676	GCA
O75600	GCAT	0.0261992	0.98524	O75600;O75600-2	GCAT
Q96CN9	GCC1	-0.123764	0.799769	Q96CN9	GCC1
Q8IWJ2	GCC2	-0.0715557	0.953511	Q8IWJ2	GCC2
Q92947-2	NA	NA	NA	Q92947-2;Q92947	GCDH
P48506	GCLC	0.063415	0.936034	P48506	GCLC
P48507	GCLM	-0.133866	0.878939	P48507;P48507-2	GCLM
Q92616	GCN1L1	-0.127134	0.719587	Q92616	GCN1L1
P23434	GCSH	-0.0932209	0.937206	P23434	GCSH
Q9Y2T3	GDA	0.565963	0.723031	Q9Y2T3;Q9Y2T3-3;Q9Y2T3-2	GDA
Q9NXN4-2	GDAP2	0.452275	0.754146	Q9NXN4-2;Q9NXN4	GDAP2
P31150	GDI1	-0.100691	0.817142	P31150	GDI1
P50395	GDI2	0.000407675	0.998751	P50395;P50395-2	GDI2
O14893-3	GEMIN2	-0.304381	0.697346	O14893-3;O14893-2;O14893	GEMIN2
P57678	GEMIN4	-0.663235	0.787689	P57678	GEMIN4
Q8TEQ6	GEMIN5	-0.173277	0.777683	Q8TEQ6	GEMIN5
Q9H840	GEMIN7	0.0212574	0.972987	Q9H840	GEMIN7
Q7L5D6	GET4	0.0437956	0.98524	Q7L5D6;Q7L5D6-2	GET4
P55789	GFER	-0.0822784	0.978101	P55789	GFER
Q96RP9	GFM1	0.445055	0.571654	Q96RP9;Q96RP9-2	GFM1
Q969S9-2	GFM2	-0.0176841	0.98524	Q969S9-2;Q969S9-3;Q969S9;Q969S9-5;Q969S9-4	GFM2
Q06210-2	GFPT1	0.0538434	0.914013	Q06210-2;Q06210	GFPT1
Q9UJY5-4	GGA1	-0.0122892	0.983431	Q9UJY5-4;Q9UJY5-3;Q9UJY5;Q9UJY5-6;Q9UJY5-2	GGA1
Q9UJY4	GGA2	-0.776838	0.855337	Q9UJY4	GGA2
Q9NZ52	GGA3	-1.92628	0.731512	Q9NZ52;Q9NZ52-2;Q9NZ52-4;Q9NZ52-3	GGA3
O75223	GGCT	-0.596187	0.688194	O75223;O75223-3	GGCT
P38435	GGCX	-0.112616	0.925377	P38435;P38435-2	GGCX
Q92820	GGH	-0.118353	0.860365	Q92820	GGH
Q9H3C7-2	GGNBP2	0.213315	0.825048	Q9H3C7-2;Q9H3C7-3;Q9H3C7	GGNBP2
A6NGU5	GGT3P	0.802106	0.757416	A6NGU5;P19440;P36268-2;P36268;P36268-3;Q14390;P19440-3;B5MD39	GGT3P;GGT1;GGT2;GGTLC2;GGTLC3
Q9H3K2	GHITM	-0.420452	0.557076	Q9H3K2	GHITM
Q9NWU2	GID8	0.702093	0.752556	Q9NWU2	GID8
Q6Y7W6-4	GIGYF2	0.00309025	0.997553	Q6Y7W6-4;Q6Y7W6-5;Q6Y7W6;Q6Y7W6-3	GIGYF2
Q14691	GINS1	0.941661	0.688022	Q14691	GINS1
Q9Y248	GINS2	1.3558	0.0331824	Q9Y248	GINS2
Q9BRX5	GINS3	0.19969	0.814369	Q9BRX5;Q9BRX5-3	GINS3
Q9BRT9	GINS4	-0.0269629	0.953511	Q9BRT9	GINS4
O14908	GIPC1	-0.13087	0.740684	O14908;O14908-2	GIPC1
Q8TF65	GIPC2	-0.0626394	0.933142	Q8TF65	GIPC2
Q9Y2X7-3	GIT1	-0.211098	0.933533	Q9Y2X7-3;Q9Y2X7	GIT1
P17302	GJA1	1.02346	0.730869	P17302	GJA1
P06280	GLA	-0.821292	0.797193	P06280	GLA
P16278-3	GLB1	0.117311	0.946553	P16278-3;P16278;P16278-2	GLB1
O94923	NA	NA	NA	O94923	GLCE
Q53GS7	NA	NA	NA	Q53GS7;Q53GS7-2	GLE1
Q92896	GLG1	-0.292463	0.571654	Q92896;Q92896-3;Q92896-2	GLG1
Q92990-2	GLMN	-0.0587317	0.955487	Q92990-2;Q92990	GLMN
Q04760	GLO1	-0.140157	0.753227	Q04760;Q04760-2	GLO1
Q9HC38-2	GLOD4	0.140974	0.787689	Q9HC38-2;Q9HC38	GLOD4
O76003	GLRX3	0.0235945	0.982802	O76003	GLRX3
Q86SX6	GLRX5	0.0434207	0.979641	Q86SX6	GLRX5
O94925-3	GLS	0.0489196	0.903942	O94925-3	GLS
Q9NZD2	GLTP	-0.0170317	0.987295	Q9NZD2	GLTP
Q9NZM5	GLTSCR2	0.111766	0.873892	Q9NZM5	GLTSCR2
P00367	GLUD1	0.0177997	0.983393	P00367;P00367-3;P00367-2	GLUD1
P49448	GLUD2	-0.433278	0.865874	P49448	GLUD2
P15104	GLUL	-0.199702	0.731668	P15104	GLUL
Q49A26-5	GLYR1	0.388504	0.663617	Q49A26-5;Q49A26-4;Q49A26-2;Q49A26-3;Q49A26	GLYR1
O60547	GMDS	0.145655	0.684886	O60547	GMDS
P60983	GMFB	0.247739	0.688022	P60983	GMFB
Q9P107-2	GMIP	0.0575682	0.985145	Q9P107-2;Q9P107	GMIP
O75496	GMNN	-0.219416	0.864998	O75496	GMNN
Q96IJ6	GMPPA	-0.179867	0.850033	Q96IJ6;Q96IJ6-2	GMPPA
Q9Y5P6	GMPPB	-0.293935	0.691698	Q9Y5P6;Q9Y5P6-2	GMPPB
Q9P2T1-3	GMPR2	-0.0447664	0.945221	Q9P2T1-3;Q9P2T1;Q9P2T1-2	GMPR2
P49915	GMPS	0.131842	0.817142	P49915;P49915-2	GMPS
Q14344-2	GNA13	1.31078	0.467506	Q14344-2;Q14344	GNA13
O95837	GNA14	-0.603942	0.754146	O95837;P29992	GNA14;GNA11
P63096	GNAI1	0.223501	0.772231	P63096;P63096-2	GNAI1
P04899	GNAI2	0.0045819	0.989061	P04899;P04899-4;P04899-6;P04899-3;P04899-5;P04899-2	GNAI2
P08754	GNAI3	0.0802836	0.895276	P08754	GNAI3
P50148	GNAQ	0.0748338	0.944259	P50148	GNAQ
P63092	GNAS	0.00473752	0.989977	P63092;P63092-4;P63092-3;P63092-2;Q5JWF2;Q5JWF2-2	GNAS
P62873	GNB1	-0.109814	0.753227	P62873;P62873-2	GNB1
P62879	GNB2	0.124366	0.834688	P62879	GNB2
P63244	GNB2L1	-0.0705634	0.881627	P63244	GNB2L1
Q9Y223-3	GNE	-0.164898	0.819484	Q9Y223-3;Q9Y223;Q9Y223-2;Q9Y223-5;Q9Y223-4	GNE
Q9UBI6	GNG12	0.66229	0.787689	Q9UBI6	GNG12
P63218	GNG5	0.36067	0.736387	P63218	GNG5
Q9UK08	GNG8	-0.79442	0.751163	Q9UK08	GNG8
P36915	GNL1	0.0711899	0.932525	P36915	GNL1
Q13823	GNL2	-0.220262	0.868534	Q13823	GNL2
Q9BVP2-2	GNL3	-0.0588551	0.978101	Q9BVP2-2;Q9BVP2	GNL3
Q9NVN8	GNL3L	0.149688	0.770568	Q9NVN8	GNL3L
O15228-2	GNPAT	-0.0315048	0.974959	O15228-2;O15228	GNPAT
P46926	GNPDA1	0.550499	0.239181	P46926;P46926-2	GNPDA1
Q96EK6	GNPNAT1	0.182061	0.823464	Q96EK6	GNPNAT1
P15586	GNS	-0.0052715	0.995479	P15586;P15586-2	GNS
Q08379	GOLGA2	0.315496	0.866997	Q08379;Q08379-2	GOLGA2
Q08378-2	GOLGA3	0.164204	0.825048	Q08378-2;Q08378;Q08378-4	GOLGA3
Q13439-4	GOLGA4	0.448131	0.684886	Q13439-4;Q13439;Q13439-3;Q13439-5	GOLGA4
Q8TBA6-2	GOLGA5	-0.219079	0.769185	Q8TBA6-2;Q8TBA6	GOLGA5
Q14789	GOLGB1	0.101937	0.840885	Q14789;Q14789-2	GOLGB1
O00461	GOLIM4	-0.029128	0.972987	O00461	GOLIM4
Q8NBJ4-2	GOLM1	-0.543775	0.197833	Q8NBJ4-2;Q8NBJ4	GOLM1
Q9H4A6	GOLPH3	-0.0974205	0.853687	Q9H4A6	GOLPH3
Q9H4A5-2	NA	NA	NA	Q9H4A5-2;Q9H4A5	GOLPH3L
Q9Y3E0	GOLT1B	-0.163134	0.787689	Q9Y3E0	GOLT1B
Q9BQQ3-2	NA	NA	NA	Q9BQQ3-2;Q9BQQ3-3;Q9BQQ3	GORASP1
Q9H8Y8	GORASP2	-0.0811737	0.836969	Q9H8Y8;Q9H8Y8-3;Q9H8Y8-2	GORASP2
O95249	GOSR1	0.00189593	0.99873	O95249;O95249-2	GOSR1
O14653	GOSR2	0.475253	0.595972	O14653;O14653-2;O14653-3	GOSR2
P17174	GOT1	0.0363862	0.953511	P17174;P17174-2	GOT1
P00505	GOT2	-0.0125169	0.9832	P00505;P00505-2	GOT2
Q5T3I0	GPATCH4	0.101862	0.961438	Q5T3I0;Q5T3I0-3;Q5T3I0-2	GPATCH4
Q9UKJ3-2	GPATCH8	0.469479	0.595446	Q9UKJ3-2;Q9UKJ3	GPATCH8
Q8N335	NA	NA	NA	Q8N335	GPD1L
P43304	GPD2	0.0277919	0.950733	P43304;P43304-2	GPD2
Q9NQX3	GPHN	0.131329	0.86263	Q9NQX3;Q9NQX3-2	GPHN
P06744	GPI	0.0919971	0.823984	P06744;P06744-2	GPI
Q92917	GPKOW	0.0104753	0.98524	Q92917	GPKOW
Q9HCN4	GPN1	-0.379888	0.783389	Q9HCN4;Q9HCN4-3;Q9HCN4-2;Q9HCN4-4;Q9HCN4-5	GPN1
Q9UHW5	GPN3	0.533698	0.849237	Q9UHW5;Q9UHW5-2;Q9UHW5-3	GPN3
Q5T601-2	GPR110	-0.0414345	0.972987	Q5T601-2;Q5T601	GPR110
Q9Y653-2	GPR56	-0.372835	0.710551	Q9Y653-2;Q9Y653-3;Q9Y653;Q9Y653-5	GPR56
B7ZAQ6-2	GPR89A	0.0642182	0.944233	B7ZAQ6-2;B7ZAQ6-3;P0CG08;B7ZAQ6	GPR89A;GPR89B
Q8NFJ5	GPRC5A	-0.297496	0.549121	Q8NFJ5	GPRC5A
Q9NZH0	GPRC5B	-0.148796	0.728106	Q9NZH0;Q9NZH0-2	GPRC5B
Q13098-5	GPS1	-0.121669	0.823984	Q13098-5;Q13098;Q13098-7	GPS1
Q8TD30	GPT2	0.0601826	0.971142	Q8TD30;Q8TD30-2	GPT2
P62993	GRB2	-0.128854	0.898916	P62993;P62993-2	GRB2
Q14451	GRB7	-0.149603	0.714217	Q14451;Q14451-3;Q14451-4;Q14451-2	GRB7
Q6ISB3-2	GRHL2	-0.0959162	0.972987	Q6ISB3-2;Q6ISB3	GRHL2
Q9UBQ7	GRHPR	0.0981215	0.830619	Q9UBQ7	GRHPR
Q4V328	GRIPAP1	-0.223258	0.622912	Q4V328;Q4V328-4;Q4V328-3;Q4V328-2	GRIPAP1
Q9HAV7	GRPEL1	0.0227962	0.972987	Q9HAV7	GRPEL1
Q12849	GRSF1	0.0590509	0.932525	Q12849;Q12849-5	GRSF1
Q9BQ67	GRWD1	0.481135	0.770568	Q9BQ67	GRWD1
P57764	GSDMD	-0.109611	0.786281	P57764	GSDMD
P49840	GSK3A	-0.421809	0.787689	P49840	GSK3A
P49841	GSK3B	0.316628	0.78075	P49841;P49841-2	GSK3B
P06396-2	GSN	-0.114405	0.751163	P06396-2;P06396-4;P06396-3;P06396	GSN
P15170-2	GSPT1	0.120753	0.758135	P15170-2;P15170-3;P15170	GSPT1
Q8IYD1	GSPT2	0.10686	0.888672	Q8IYD1	GSPT2
P00390-2	GSR	-0.0640442	0.902015	P00390-2;P00390;P00390-3;P00390-4;P00390-5	GSR
P48637	GSS	0.0978138	0.787689	P48637;P48637-2	GSS
Q8NEC7-3	GSTCD	0.325126	0.897482	Q8NEC7-3;Q8NEC7	GSTCD
Q9Y2Q3	GSTK1	-0.0218826	0.98484	Q9Y2Q3;Q9Y2Q3-3;Q9Y2Q3-2;Q9Y2Q3-4	GSTK1
P21266	GSTM3	0.0569036	0.923012	P21266	GSTM3
P46439	GSTM5	0.509332	0.643203	P46439;P09488-2;Q03013-2;Q03013;P09488	GSTM5;GSTM1;GSTM4
P78417	GSTO1	-0.0540599	0.922822	P78417;P78417-3;P78417-2	GSTO1
P09211	GSTP1	0.0331516	0.93514	P09211	GSTP1
P30711	GSTT1	0.88563	0.351768	P30711	GSTT1
O43708-2	GSTZ1	0.401091	0.684886	O43708-2;O43708	GSTZ1
P52657	GTF2A2	-0.0327615	0.981789	P52657	GTF2A2
Q00403	GTF2B	0.29582	0.683617	Q00403	GTF2B
P29083	GTF2E1	0.148342	0.952414	P29083	GTF2E1
P29084	GTF2E2	-0.0483625	0.983393	P29084	GTF2E2
P35269	GTF2F1	-0.0883344	0.823984	P35269	GTF2F1
P13984	GTF2F2	-0.190125	0.911985	P13984	GTF2F2
P32780	GTF2H1	0.0650554	0.914223	P32780;P32780-2	GTF2H1
Q92759	GTF2H4	0.335574	0.643203	Q92759;Q92759-2	GTF2H4
P78347-2	GTF2I	0.0277634	0.954663	P78347-2;P78347-4;P78347-3;P78347	GTF2I
Q12789-3	GTF3C1	0.101222	0.929867	Q12789-3;Q12789	GTF3C1
Q8WUA4	GTF3C2	0.793309	0.683617	Q8WUA4;Q8WUA4-2	GTF3C2
Q9Y5Q9	GTF3C3	-0.0185675	0.978101	Q9Y5Q9;Q9Y5Q9-2	GTF3C3
Q9UKN8	GTF3C4	0.314699	0.719018	Q9UKN8	GTF3C4
Q9Y5Q8-2	GTF3C5	-0.548771	0.925701	Q9Y5Q8-2;Q9Y5Q8;Q9Y5Q8-3	GTF3C5
O00178	GTPBP1	-0.096972	0.948804	O00178	GTPBP1
A4D1E9	GTPBP10	0.493358	0.684886	A4D1E9;A4D1E9-2	GTPBP10
Q9BZE4	GTPBP4	0.0187523	0.972987	Q9BZE4;Q9BZE4-2;Q9BZE4-3	GTPBP4
Q9NYZ3	GTSE1	-0.330252	0.469198	Q9NYZ3	GTSE1
Q8WW33	GTSF1	-0.450045	0.731668	Q8WW33	GTSF1
Q16774	GUK1	-0.0707748	0.944233	Q16774;Q16774-2;Q16774-3	GUK1
Q9UBP9-3	GULP1	0.0318487	0.98524	Q9UBP9-3;Q9UBP9-4;Q9UBP9	GULP1
P08236-2	GUSB	0.10868	0.821029	P08236-2;P08236;P08236-3	GUSB
P46976-2	GYG1	1.31813	0.467506	P46976-2;P46976;P46976-3	GYG1
P13807-2	GYS1	0.254412	0.766366	P13807-2;P13807	GYS1
P07305	H1F0	-0.614363	0.289355	P07305;P07305-2	H1F0
Q92522	H1FX	-0.39905	0.467506	Q92522	H1FX
Q71UI9	H2AFV	0.0548157	0.959042	Q71UI9;P0C0S5;Q71UI9-3;Q71UI9-4;Q71UI9-2	H2AFV;H2AFZ
O75367-3	H2AFY	0.0275209	0.951613	O75367-3;O75367;O75367-2	H2AFY
Q9P0M6	H2AFY2	-0.0632367	0.950733	Q9P0M6	H2AFY2
P84243	H3F3A	-2.52066	0.697346	P84243	H3F3A
O95479	H6PD	1.10411	0.165329	O95479	H6PD
Q6Y1H2	NA	NA	NA	Q6Y1H2	HACD2
Q9P035	HACD3	-0.405943	0.595446	Q9P035;Q9P035-2	HACD3
Q9UJ83-2	HACL1	-0.740551	0.643679	Q9UJ83-2;Q9UJ83;Q9UJ83-3;Q9UJ83-4	HACL1
Q16836	HADH	0.297474	0.787689	Q16836;Q16836-3;Q16836-2	HADH
P40939	HADHA	0.0114377	0.98484	P40939	HADHA
P55084-2	HADHB	-0.0391358	0.925701	P55084-2;P55084	HADHB
Q16775-2	HAGH	0.0368781	0.976785	Q16775-2;Q16775	HAGH
P12081-4	HARS	0.0607585	0.895276	P12081-4;P12081;P12081-3;P12081-2	HARS
P49590-2	HARS2	-0.0200373	0.983393	P49590-2;P49590	HARS2
O14929	HAT1	0.321883	0.757416	O14929;O14929-2	HAT1
Q96CS2	HAUS1	-3.15291	0.00552233	Q96CS2	HAUS1
Q9H6D7-4	NA	NA	NA	Q9H6D7-4;Q9H6D7;Q9H6D7-2;Q9H6D7-3	HAUS4
O94927	HAUS5	-0.793966	0.762414	O94927;O94927-2	HAUS5
O00165-5	HAX1	2.53255	0.643203	O00165-5;O00165-3;O00165;O00165-2	HAX1
Q9Y450	HBS1L	0.411961	0.856751	Q9Y450;Q9Y450-4	HBS1L
P53701	HCCS	-0.192726	0.757756	P53701	HCCS
P51610	HCFC1	-0.227896	0.684886	P51610;P51610-2	HCFC1
P51610-4	HCFC1	-0.0496332	0.925701	P51610-4	HCFC1
Q13547	HDAC1	-0.265473	0.533195	Q13547	HDAC1
Q92769-3	HDAC2	-0.118439	0.823464	Q92769-3;Q92769	HDAC2
O15379	HDAC3	-0.381381	0.78075	O15379;O15379-2	HDAC3
Q9UBN7	HDAC6	-0.239888	0.75452	Q9UBN7;Q9UBN7-2	HDAC6
Q7Z4H3-2	NA	NA	NA	Q7Z4H3-2;Q7Z4H3	HDDC2
Q8N4P3-2	HDDC3	0.305597	0.823984	Q8N4P3-2;Q8N4P3	HDDC3
P51858	HDGF	-0.0638903	0.868534	P51858;P51858-2;P51858-3	HDGF
Q7Z4V5-2	HDGFRP2	-0.463983	0.937764	Q7Z4V5-2;Q7Z4V5;Q7Z4V5-4;Q7Z4V5-3	HDGFRP2
Q08623-3	NA	NA	NA	Q08623-3;Q08623;Q08623-4	HDHD1
Q9H0R4	HDHD2	-0.197265	0.750217	Q9H0R4;Q9H0R4-2	HDHD2
Q9BSH5	HDHD3	0.0677681	0.946553	Q9BSH5	HDHD3
Q00341	HDLBP	-0.0320369	0.946553	Q00341;Q00341-2	HDLBP
Q9H583	HEATR1	0.196389	0.823464	Q9H583	HEATR1
Q7Z4Q2	HEATR3	0.0966263	0.823984	Q7Z4Q2;Q7Z4Q2-3;Q7Z4Q2-2	HEATR3
Q9P2D3-3	HEATR5B	0.134401	0.942988	Q9P2D3-3;Q9P2D3	HEATR5B
Q9NRV9	HEBP1	-0.818965	0.324178	Q9NRV9	HEBP1
Q9Y5Z4	HEBP2	0.69195	0.643203	Q9Y5Z4;Q9Y5Z4-2	HEBP2
Q9ULT8	HECTD1	-0.898388	0.821029	Q9ULT8	HECTD1
Q9NRZ9-6	HELLS	-0.435891	0.814369	Q9NRZ9-6;Q9NRZ9-5;Q9NRZ9-4;Q9NRZ9-3;Q9NRZ9-2;Q9NRZ9	HELLS
Q5GLZ8-6	HERC4	0.0911338	0.937764	Q5GLZ8-6;Q5GLZ8-3;Q5GLZ8-2;Q5GLZ8	HERC4
Q15011-3	NA	NA	NA	Q15011-3;Q15011-4;Q15011-2;Q15011	HERPUD1
P06865	HEXA	-0.0174587	0.98524	P06865	HEXA
P07686	HEXB	0.0427044	0.952414	P07686	HEXB
O94992	HEXIM1	-0.217951	0.71664	O94992	HEXIM1
Q93099	HGD	0.499781	0.688022	Q93099	HGD
Q9BTY7	HGH1	0.338802	0.565962	Q9BTY7	HGH1
O14964	HGS	-0.209349	0.823984	O14964;O14964-2	HGS
P31937	HIBADH	0.177014	0.89006	P31937	HIBADH
Q6NVY1	HIBCH	-0.207725	0.600331	Q6NVY1;Q6NVY1-2	HIBCH
Q8IV36-2	HID1	-0.381868	0.478539	Q8IV36-2;Q8IV36;Q8IV36-3	HID1
Q9NWT6	NA	NA	NA	Q9NWT6	HIF1AN
Q9Y241	HIGD1A	-0.063309	0.953511	Q9Y241	HIGD1A
Q9BW72	HIGD2A	-1.72866	0.787689	Q9BW72	HIGD2A
P49773	HINT1	0.596928	0.731668	P49773	HINT1
Q9BX68	HINT2	0.224297	0.658228	Q9BX68	HINT2
O75146	HIP1R	0.22023	0.684886	O75146;O75146-2	HIP1R
Q02539	HIST1H1A	-0.0554251	0.906538	Q02539	HIST1H1A
P16401	HIST1H1B	-0.133227	0.840885	P16401	HIST1H1B
P16403	HIST1H1C	-0.319288	0.80638	P16403	HIST1H1C
P16402	HIST1H1D	0.173561	0.905701	P16402	HIST1H1D
P10412	HIST1H1E	-0.21405	0.683617	P10412	HIST1H1E
Q96QV6	HIST1H2AA	0.875448	0.658592	Q96QV6	HIST1H2AA
Q93077	HIST1H2AC	0.00943863	0.987716	Q93077;Q7L7L0;P04908	HIST1H2AC;HIST3H2A;HIST1H2AB
Q99878	HIST1H2AJ	-0.0595641	0.918706	Q99878;Q96KK5;Q9BTM1;P0C0S8;Q16777;Q6FI13;P20671;Q9BTM1-2	HIST1H2AJ;HIST1H2AH;H2AFJ;HIST1H2AG;HIST2H2AC;HIST2H2AA3;HIST1H2AD
Q99880	HIST1H2BL	-0.087441	0.817142	Q99880;Q99879;Q99877;Q93079;Q5QNW6;P62807;P58876;Q5QNW6-2;O60814;P57053	HIST1H2BL;HIST1H2BM;HIST1H2BN;HIST1H2BH;HIST2H2BF;HIST1H2BC;HIST1H2BD;HIST1H2BK;H2BFS
P68431	NA	NA	NA	P68431;Q16695	HIST1H3A;HIST3H3
P62805	HIST1H4A	-0.185584	0.658228	P62805	HIST1H4A
Q16778	HIST2H2BE	-0.813394	0.574899	Q16778;P33778;P23527;P06899;Q8N257;Q96A08	HIST2H2BE;HIST1H2BB;HIST1H2BO;HIST1H2BJ;HIST3H2BB;HIST1H2BA
Q71DI3	HIST2H3A	-0.00812775	0.990164	Q71DI3	HIST2H3A
P19367-4	HK1	-0.0656716	0.9206	P19367-4;P19367-2;P19367;P19367-3	HK1
P52789	HK2	0.0513168	0.925701	P52789	HK2
Q2TB90	HKDC1	0.0385951	0.948576	Q2TB90;Q2TB90-2;Q2TB90-3	HKDC1
P01891	HLA-A	-0.24709	0.719587	P01891;P30453;P30457;P30450;P18462;P30456;P16190;P30512;P30459;P16189;P10314	HLA-A
P05534	HLA-A	-0.741117	0.0669754	P05534;P30447;P04439;P30455;P30443	HLA-A
P10316	NA	NA	NA	P10316;P01892	HLA-A
P30480	HLA-B	-0.38365	0.797916	P30480;P30462;P30460;P01889;P30479	HLA-B
P30508	HLA-C	-0.634906	0.561607	P30508;Q29960-2;Q29960;P30504;P30505;Q9TNN7	HLA-C
Q07000	HLA-C	0.0512635	0.954839	Q07000;P04222;P30501	HLA-C
Q29963	HLA-C	-5.27677	0.000455087	Q29963;Q29865;P30499	HLA-C
Q14527	HLTF	0.0848308	0.972987	Q14527;Q14527-2	HLTF
Q8TCT9-5	HM13	0.160829	0.787689	Q8TCT9-5;Q8TCT9	HM13
P08397-2	HMBS	0.429144	0.719587	P08397-2;P08397;P08397-4;P08397-3	HMBS
Q96FZ2	HMCES	0.332019	0.787689	Q96FZ2	HMCES
Q9NP66	HMG20A	0.163664	0.880105	Q9NP66	HMG20A
P17096	HMGA1	-0.0158349	0.989061	P17096;P17096-3	HMGA1
P17096-2	HMGA1	-1.603	0.723031	P17096-2	HMGA1
P52926	HMGA2	-0.392619	0.45652	P52926;P52926-3;P52926-6;P52926-4;P52926-5;P52926-2	HMGA2
P09429	HMGB1	0.0932859	0.925701	P09429	HMGB1
P26583	HMGB2	-0.145769	0.88268	P26583	HMGB2
O15347	HMGB3	0.0461826	0.939072	O15347	HMGB3
P35914	HMGCL	-0.0555931	0.905701	P35914;P35914-3;P35914-2	HMGCL
Q01581	HMGCS1	0.255937	0.688022	Q01581	HMGCS1
P05114	HMGN1	-0.21075	0.799597	P05114	HMGN1
P05204	HMGN2	-0.0631365	0.868534	P05204	HMGN2
Q15651	HMGN3	1.03468	0.769185	Q15651	HMGN3
O00479	HMGN4	0.0981209	0.915978	O00479	HMGN4
P82970	HMGN5	-0.199483	0.73023	P82970	HMGN5
P30519	HMOX2	0.0592389	0.925701	P30519;P30519-2	HMOX2
Q9UK76	HN1	-0.125546	0.80638	Q9UK76;Q9UK76-2;Q9UK76-3	HN1
Q9H910	HN1L	-0.199892	0.700773	Q9H910;Q9H910-3;Q9H910-2	HN1L
P35680-3	HNF1B	-0.0451419	0.926948	P35680-3;P35680;P35680-2;P35680-4	HNF1B
P50135	HNMT	0.216867	0.754146	P50135	HNMT
Q13151	HNRNPA0	0.227462	0.643203	Q13151	HNRNPA0
P09651-2	HNRNPA1	0.264891	0.638654	P09651-2;P09651-3;P09651;Q32P51	HNRNPA1;HNRNPA1L2
P22626	HNRNPA2B1	0.0101478	0.987295	P22626;P22626-2	HNRNPA2B1
P51991	HNRNPA3	0.0545865	0.971142	P51991	HNRNPA3
P51991-2	HNRNPA3	0.125905	0.898916	P51991-2	HNRNPA3
Q99729-3	HNRNPAB	0.0768527	0.844526	Q99729-3;Q99729-2;Q99729-4;Q99729	HNRNPAB
P07910	HNRNPC	1.26423	0.78075	P07910	HNRNPC
P07910-2	HNRNPC	0.0539837	0.914126	P07910-2;P07910-4	HNRNPC
P07910-3	HNRNPC	-0.201318	0.714217	P07910-3	HNRNPC
Q14103-3	HNRNPD	-0.0237872	0.952414	Q14103-3;Q14103;Q14103-4;Q14103-2	HNRNPD
O14979	NA	NA	NA	O14979	HNRNPDL
O14979-3	HNRNPDL	0.199813	0.723031	O14979-3;O14979-2	HNRNPDL
P52597	HNRNPF	0.0600697	0.897482	P52597	HNRNPF
P31943	HNRNPH1	0.0366638	0.971142	P31943	HNRNPH1
P55795	HNRNPH2	0.216486	0.817142	P55795	HNRNPH2
P31942	HNRNPH3	-0.0818869	0.831131	P31942;P31942-3;P31942-2;P31942-4	HNRNPH3
P61978-2	HNRNPK	0.0727321	0.844809	P61978-2;P61978	HNRNPK
P61978-3	HNRNPK	-0.0632552	0.938247	P61978-3	HNRNPK
P14866	HNRNPL	0.103136	0.864609	P14866;P14866-2	HNRNPL
Q8WVV9-5	HNRNPLL	0.208139	0.836969	Q8WVV9-5;Q8WVV9-4;Q8WVV9;Q8WVV9-3;Q8WVV9-2	HNRNPLL
P52272	HNRNPM	0.0680978	0.866047	P52272;P52272-2	HNRNPM
O43390	HNRNPR	0.0340736	0.936624	O43390;O43390-2;O43390-3;O43390-4	HNRNPR
Q00839	HNRNPU	0.088486	0.823984	Q00839;Q00839-2	HNRNPU
Q9BUJ2-4	HNRNPUL1	-0.095772	0.791021	Q9BUJ2-4;Q9BUJ2-2;Q9BUJ2;Q9BUJ2-3	HNRNPUL1
Q1KMD3	HNRNPUL2	-0.0918813	0.836969	Q1KMD3	HNRNPUL2
Q9NSC5-5	HOMER3	-0.304051	0.836693	Q9NSC5-5;Q9NSC5-2;Q9NSC5	HOMER3
Q9UJC3-2	HOOK1	0.034323	0.972587	Q9UJC3-2;Q9UJC3	HOOK1
Q96ED9-2	HOOK2	0.400784	0.894491	Q96ED9-2;Q96ED9	HOOK2
Q86VS8	HOOK3	0.0485403	0.9832	Q86VS8	HOOK3
Q5SSJ5	HP1BP3	-0.143388	0.820103	Q5SSJ5;Q5SSJ5-2;Q5SSJ5-3	HP1BP3
P37235	HPCAL1	-0.526512	0.787689	P37235;P84074	HPCAL1;HPCA
Q96IR7	HPDL	0.172603	0.823984	Q96IR7	HPDL
P00492	HPRT1	-0.0098827	0.98484	P00492	HPRT1
P52758	HRSP12	-0.0366524	0.945221	P52758	HRSP12
Q53T59	HS1BP3	0.387211	0.683617	Q53T59	HS1BP3
Q7LGA3-3	HS2ST1	-0.207016	0.936624	Q7LGA3-3;Q7LGA3-2;Q7LGA3	HS2ST1
Q99714	HSD17B10	0.204356	0.752556	Q99714;Q99714-2	HSD17B10
Q8NBQ5	HSD17B11	0.181043	0.843018	Q8NBQ5	HSD17B11
Q53GQ0	HSD17B12	-0.213168	0.643203	Q53GQ0	HSD17B12
P37059	HSD17B2	1.70107	0.0698742	P37059	HSD17B2
P51659	HSD17B4	-0.0468873	0.90818	P51659;P51659-3;P51659-2	HSD17B4
P56937-3	HSD17B7	0.13208	0.87924	P56937-3;P56937-2;P56937	HSD17B7
Q92506	HSD17B8	0.0352339	0.971213	Q92506	HSD17B8
Q6YN16	HSDL2	-0.0422839	0.964932	Q6YN16;Q6YN16-2	HSDL2
Q00613-2	HSF1	-0.19677	0.827437	Q00613-2;Q00613	HSF1
P07900	HSP90AA1	0.0245168	0.961712	P07900;P07900-2	HSP90AA1
P08238	HSP90AB1	-0.00829941	0.98524	P08238	HSP90AB1
Q58FF8	HSP90AB2P	0.420068	0.658228	Q58FF8	HSP90AB2P
Q58FF6	HSP90AB4P	-0.548592	0.699521	Q58FF6	HSP90AB4P
P14625	HSP90B1	-0.10866	0.787689	P14625	HSP90B1
Q0VDF9	HSPA14	0.0158154	0.983431	Q0VDF9	HSPA14
P0DMV9	HSPA1B	0.039455	0.933533	P0DMV9;P0DMV8;P0DMV8-2	HSPA1B;HSPA1A
P54652	HSPA2	0.260068	0.809905	P54652	HSPA2
P34932	HSPA4	-0.0271145	0.953511	P34932	HSPA4
O95757	HSPA4L	-0.272828	0.684886	O95757	HSPA4L
P11021	HSPA5	-0.0278717	0.966314	P11021	HSPA5
P17066	HSPA6	-0.0631832	0.925173	P17066	HSPA6
P11142	HSPA8	0.0787793	0.827226	P11142;P11142-2	HSPA8
P38646	HSPA9	0.0871568	0.821029	P38646	HSPA9
P04792	HSPB1	-0.114353	0.814369	P04792	HSPB1
Q9Y547	HSPB11	-0.107911	0.912752	Q9Y547	HSPB11
Q9NZL4	HSPBP1	0.134267	0.876944	Q9NZL4;Q9NZL4-3;Q9NZL4-2	HSPBP1
P10809	HSPD1	0.0376968	0.934167	P10809	HSPD1
P61604	HSPE1	0.0638831	0.873892	P61604	HSPE1
P98160	HSPG2	-0.672783	0.561607	P98160	HSPG2
Q92598-2	HSPH1	0.00587827	0.987723	Q92598-2;Q92598;Q92598-3;Q92598-4	HSPH1
Q9BUP3-3	HTATIP2	0.236704	0.723031	Q9BUP3-3	HTATIP2
O43719	HTATSF1	-0.102739	0.800597	O43719	HTATSF1
O43464-4	HTRA2	0.459888	0.691116	O43464-4;O43464-3;O43464;O43464-2	HTRA2
O60921-2	HUS1	0.157609	0.944233	O60921-2;O60921	HUS1
Q7Z6Z7	HUWE1	-0.0812386	0.869233	Q7Z6Z7;Q7Z6Z7-2;Q7Z6Z7-3	HUWE1
Q5T013-2	NA	NA	NA	Q5T013-2;Q5T013-4;Q5T013-3;Q5T013	HYI
A2RU49-2	HYKK	0.262801	0.844526	A2RU49-2;A2RU49-3;A2RU49	HYKK
Q9Y4L1	HYOU1	-0.0563581	0.864998	Q9Y4L1	HYOU1
Q9NX55	HYPK	0.0397067	0.983393	Q9NX55	HYPK
Q2TAA2-2	IAH1	-0.0144858	0.989061	Q2TAA2-2;Q2TAA2	IAH1
P41252	IARS	-0.0683152	0.836693	P41252	IARS
Q9NSE4	IARS2	0.0583973	0.944259	Q9NSE4	IARS2
Q5T440	IBA57	0.412204	0.650233	Q5T440	IBA57
Q05084-3	ICA1	-4.32729	0.00523722	Q05084-3;Q05084;Q05084-2	ICA1
P05362	ICAM1	-0.64835	0.0965229	P05362	ICAM1
Q14197	ICT1	1.96073	0.755272	Q14197	ICT1
P14735	IDE	0.386834	0.700773	P14735;P14735-2	IDE
O75874	IDH1	0.188886	0.643203	O75874	IDH1
P48735	IDH2	-0.0362958	0.944233	P48735;P48735-2	IDH2
P50213	IDH3A	0.00543888	0.988328	P50213;P50213-2	IDH3A
O43837	IDH3B	0.16319	0.758135	O43837;O43837-2;O43837-3	IDH3B
P51553	IDH3G	0.53573	0.497025	P51553;P51553-2	IDH3G
Q13907	IDI1	0.0431886	0.961401	Q13907;Q13907-2	IDI1
Q9Y5U9	IER3IP1	-0.514989	0.647223	Q9Y5U9	IER3IP1
P80217	IFI35	-0.207714	0.836969	P80217;P80217-2	IFI35
Q9BYX4-2	NA	NA	NA	Q9BYX4-2;Q9BYX4	IFIH1
O00458	IFRD1	0.247111	0.800231	O00458	IFRD1
Q9BW83-2	IFT27	-0.150113	0.823984	Q9BW83-2;Q9BW83	IFT27
Q8WYA0	IFT81	-0.905296	0.787689	Q8WYA0;Q8WYA0-3	IFT81
P78318	IGBP1	-0.233082	0.777683	P78318	IGBP1
P08069	IGF1R	-0.917581	0.741601	P08069	IGF1R
Q9NZI8	IGF2BP1	-0.275285	0.780886	Q9NZI8;Q9NZI8-2	IGF2BP1
Q9Y6M1-1	IGF2BP2	-0.361606	0.446319	Q9Y6M1-1;Q9Y6M1;Q9Y6M1-5;Q9Y6M1-6;Q9Y6M1-3;Q9Y6M1-4	IGF2BP2
O00425	IGF2BP3	0.00810612	0.98524	O00425	IGF2BP3
P11717	IGF2R	-0.786352	0.395999	P11717	IGF2R
Q13123	IK	0.0132052	0.989061	Q13123	IK
Q70UQ0-2	IKBIP	0.275263	0.868534	Q70UQ0-2;Q70UQ0	IKBIP
Q70UQ0-4	IKBIP	-0.579279	0.73023	Q70UQ0-4	IKBIP
O95163	IKBKAP	0.172795	0.823984	O95163	IKBKAP
Q9Y6K9-3	IKBKG	0.828672	0.712645	Q9Y6K9-3;Q9Y6K9;Q9Y6K9-2	IKBKG
Q14116	IL18	0.0477577	0.91992	Q14116;Q14116-2	IL18
Q9NPH3	IL1RAP	0.386714	0.395999	Q9NPH3;Q9NPH3-5;Q9NPH3-3;Q9NPH3-2	IL1RAP
Q01638-3	IL1RL1	-0.218109	0.798178	Q01638-3;Q01638-2;Q01638	IL1RL1
P18510-4	IL1RN	0.546061	0.714217	P18510-4;P18510-2;P18510;P18510-3	IL1RN
Q71H61	ILDR2	-1.13154	0.750113	Q71H61	ILDR2
Q12905	ILF2	0.123337	0.787689	Q12905	ILF2
Q12906-7	ILF3	-0.030141	0.948709	Q12906-7;Q12906;Q12906-4;Q12906-6;Q12906-5;Q12906-2;Q12906-3	ILF3
Q13418	ILK	-0.257774	0.647223	Q13418;Q13418-3;Q13418-2	ILK
Q9H0C8	ILKAP	-0.20855	0.753227	Q9H0C8	ILKAP
A1L0T0	ILVBL	0.307763	0.747992	A1L0T0	ILVBL
Q16891-2	IMMT	0.0254052	0.953511	Q16891-2;Q16891;Q16891-4;Q16891-3	IMMT
Q9NV31	IMP3	0.144113	0.787689	Q9NV31	IMP3
Q96G21	IMP4	0.554291	0.818646	Q96G21	IMP4
P29218	IMPA1	-0.0722333	0.940046	P29218;P29218-3	IMPA1
Q9P2X3-2	IMPACT	-0.465463	0.642625	Q9P2X3-2;Q9P2X3	IMPACT
Q9NX62	IMPAD1	-0.620173	0.825048	Q9NX62	IMPAD1
P20839	IMPDH1	-0.0197504	0.979746	P20839;P20839-3;P20839-7;P20839-5;P20839-6;P20839-2;P20839-4	IMPDH1
P12268	IMPDH2	0.135488	0.770728	P12268	IMPDH2
Q9GZP8-2	IMUP	0.186531	0.817142	Q9GZP8-2;Q9GZP8	IMUP
Q8NI35-4	INADL	-0.080323	0.909813	Q8NI35-4;Q8NI35-3;Q8NI35-2;Q8NI35;Q8NI35-5	INADL
Q27J81-2	INF2	-0.0661355	0.868534	Q27J81-2;Q27J81	INF2
Q6PI98	INO80C	0.161978	0.823984	Q6PI98;Q6PI98-3;Q6PI98-4	INO80C
P49441	INPP1	0.00971365	0.990164	P49441	INPP1
O15327	INPP4B	0.168712	0.714217	O15327	INPP4B
O15357-2	INPPL1	0.0614046	0.937575	O15357-2;O15357	INPPL1
Q96CB8	INTS12	-0.0532677	0.952308	Q96CB8	INTS12
Q68E01-2	INTS3	-0.0130053	0.98524	Q68E01-2;Q68E01;Q68E01-4	INTS3
Q96HW7-2	INTS4	0.0175421	0.98524	Q96HW7-2;Q96HW7	INTS4
Q9NVH2-4	INTS7	-0.950293	0.770292	Q9NVH2-4;Q9NVH2-3;Q9NVH2-2;Q9NVH2	INTS7
Q9NV88-3	INTS9	-0.309035	0.897482	Q9NV88-3;Q9NV88-2;Q9NV88	INTS9
Q9UI26	IPO11	0.326528	0.866997	Q9UI26;Q9UI26-2	IPO11
Q8TEX9	IPO4	-0.0613698	0.972587	Q8TEX9;Q8TEX9-2	IPO4
O00410	IPO5	0.22244	0.616943	O00410;O00410-3;O00410-2	IPO5
O95373	IPO7	0.0953509	0.84884	O95373	IPO7
O15397	IPO8	-0.296759	0.93514	O15397;O15397-2	IPO8
Q96P70	IPO9	-0.363872	0.785518	Q96P70	IPO9
P46940	IQGAP1	0.0999101	0.795707	P46940	IQGAP1
Q13576-3	IQGAP2	-0.0405314	0.916358	Q13576-3;Q13576-2;Q13576	IQGAP2
Q86VI3	IQGAP3	0.533858	0.595972	Q86VI3	IQGAP3
P51617-4	IRAK1	0.237276	0.853457	P51617-4;P51617-2;P51617-3;P51617	IRAK1
Q8IU81	IRF2BP1	-0.421768	0.446319	Q8IU81	IRF2BP1
Q7Z5L9-2	IRF2BP2	-0.229326	0.81742	Q7Z5L9-2;Q7Z5L9	IRF2BP2
Q9H1B7	IRF2BPL	-0.0149643	0.989977	Q9H1B7	IRF2BPL
Q14653	IRF3	0.470424	0.833194	Q14653;Q14653-2;Q14653-4;Q14653-3	IRF3
O14896	NA	NA	NA	O14896	IRF6
Q8WZA9	IRGQ	0.107015	0.914641	Q8WZA9	IRGQ
P05161	ISG15	-0.019846	0.977941	P05161	ISG15
Q96AZ6	ISG20	0.304597	0.897482	Q96AZ6	ISG20
Q96CN7	ISOC1	-0.101304	0.796797	Q96CN7	ISOC1
Q96AB3	ISOC2	0.17508	0.684886	Q96AB3;Q96AB3-2;Q96AB3-3	ISOC2
P53990-2	IST1	0.0484882	0.914126	P53990-2;P53990-4;P53990-5;P53990-3;P53990	IST1
Q9ULR0	ISY1	-0.632431	0.462954	Q9ULR0;Q9ULR0-2;Q9ULR0-1	ISY1
Q9NPH2-2	ISYNA1	-0.134159	0.762414	Q9NPH2-2;Q9NPH2-3;Q9NPH2	ISYNA1
Q96J02-2	ITCH	0.228254	0.723031	Q96J02-2;Q96J02;Q96J02-3	ITCH
P17301	ITGA2	0.0462944	0.946553	P17301	ITGA2
P26006	ITGA3	0.287242	0.684886	P26006;P26006-1	ITGA3
P23229-4	ITGA6	-0.0611883	0.853457	P23229-4;P23229-2;P23229-9;P23229-6;P23229-5;P23229-3;P23229;P23229-7	ITGA6
P06756-3	ITGAV	-0.362228	0.289355	P06756-3;P06756;P06756-2	ITGAV
P05556	ITGB1	-0.129208	0.731512	P05556;P05556-2;P05556-5;P05556-4;P05556-3	ITGB1
P16144-4	ITGB4	-0.178825	0.643203	P16144-4;P16144-2;P16144;P16144-3	ITGB4
P18084	ITGB5	0.103639	0.934167	P18084	ITGB5
P18564-2	ITGB6	-0.107865	0.787689	P18564-2;P18564	ITGB6
P26012-2	ITGB8	-0.149149	0.755272	P26012-2;P26012	ITGB8
Q9BY32-2	NA	NA	NA	Q9BY32-2;Q9BY32	ITPA
Q13572-2	ITPK1	-0.46911	0.684886	Q13572-2;Q13572	ITPK1
Q14573	ITPR3	0.0969475	0.838332	Q14573	ITPR3
Q9NZM3-4	ITSN2	0.527264	0.959632	Q9NZM3-4;Q9NZM3-3;Q9NZM3-2;Q9NZM3	ITSN2
P26440	IVD	-0.155069	0.804455	P26440;P26440-2	IVD
Q9Y6Y0	IVNS1ABP	-0.044011	0.948263	Q9Y6Y0	IVNS1ABP
Q96ST2-2	IWS1	-0.198844	0.821029	Q96ST2-2;Q96ST2-3;Q96ST2	IWS1
P78504	JAG1	0.286283	0.549121	P78504;P78504-2	JAG1
Q8N5M9	JAGN1	-0.763564	0.688022	Q8N5M9	JAGN1
P23458	JAK1	-0.723569	0.728195	P23458	JAK1
Q6NYC1-2	JMJD6	0.327884	0.697346	Q6NYC1-2;Q6NYC1;Q6NYC1-3	JMJD6
P05412	JUN	0.226821	0.832657	P05412	JUN
P17275	JUNB	1.29618	0.643203	P17275	JUNB
P14923	JUP	-0.0531909	0.909196	P14923	JUP
Q9P2N6-6	KANSL3	0.0716396	0.957348	Q9P2N6-6;Q9P2N6-2;Q9P2N6-5;Q9P2N6-4;Q9P2N6-3;Q9P2N6	KANSL3
Q15046	KARS	0.0328659	0.952414	Q15046;Q15046-2	KARS
O95251-2	KAT7	-0.0375098	0.989061	O95251-2;O95251-4;O95251;O95251-3;O95251-5	KAT7
Q9H7Z6	NA	NA	NA	Q9H7Z6;Q9H7Z6-2	KAT8
Q8IYT4-2	KATNAL2	-0.154253	0.777683	Q8IYT4-2;Q8IYT4	KATNAL2
Q9P0J7	KCMF1	0.163974	0.961401	Q9P0J7	KCMF1
O95279	KCNK5	-0.118691	0.787689	O95279	KCNK5
O15554	KCNN4	-0.216919	0.753227	O15554	KCNN4
Q8NC54	KCT2	-0.0403083	0.944233	Q8NC54	KCT2
Q96CX2	KCTD12	0.0929901	0.932525	Q96CX2	KCTD12
Q9BQ13-2	KCTD14	0.499449	0.688022	Q9BQ13-2;Q9BQ13	KCTD14
Q9NXV2	KCTD5	-1.59407	0.691295	Q9NXV2	KCTD5
O43731	KDELR3	-0.312332	0.595972	O43731;O43731-2	KDELR3
O60341	KDM1A	-0.0473516	0.905701	O60341;O60341-2	KDM1A
Q9Y2K7-4	KDM2A	1.25059	0.770568	Q9Y2K7-4;Q9Y2K7-5;Q9Y2K7-2;Q9Y2K7;Q9Y2K7-3	KDM2A
Q7LBC6	KDM3B	-0.676409	0.774498	Q7LBC6;Q7LBC6-3;Q7LBC6-2	KDM3B
Q07666	KHDRBS1	0.042459	0.941425	Q07666;Q07666-3;Q07666-2	KHDRBS1
Q92945	KHSRP	0.060302	0.901188	Q92945	KHSRP
Q15397	KIAA0020	0.334361	0.643203	Q15397	KIAA0020
Q15004	KIAA0101	-0.375188	0.497025	Q15004	KIAA0101
Q12768	KIAA0196	0.182062	0.851132	Q12768	KIAA0196
O15091-4	KIAA0391	-2.14366	0.495962	O15091-4;O15091-2;O15091;O15091-3	KIAA0391
Q9Y4F3-3	KIAA0430	-4.64953	0.000727336	Q9Y4F3-3;Q9Y4F3-4;Q9Y4F3-5;Q9Y4F3	KIAA0430
O94854-2	KIAA0754	-0.0697711	0.978101	O94854-2;O94854	KIAA0754
Q7Z7F0-4	KIAA0907	0.147802	0.87924	Q7Z7F0-4;Q7Z7F0-3;Q7Z7F0-2;Q7Z7F0	KIAA0907
Q2M389	KIAA1033	0.0306016	0.979019	Q2M389;Q2M389-2	KIAA1033
Q96AT1	KIAA1143	0.0970912	0.944259	Q96AT1	KIAA1143
Q5T5P2-3	KIAA1217	-0.421068	0.688022	Q5T5P2-3;Q5T5P2;Q5T5P2-4;Q5T5P2-8;Q5T5P2-6;Q5T5P2-9;Q5T5P2-2;Q5T5P2-7;Q5T5P2-10	KIAA1217
Q96EK5	KIAA1279	0.329047	0.750217	Q96EK5	KIAA1279
Q9P260	KIAA1468	0.474044	0.691295	Q9P260;Q9P260-2	KIAA1468
Q9P206-2	KIAA1522	-0.0446041	0.925701	Q9P206-2;Q9P206;Q9P206-3	KIAA1522
Q8TCG1	KIAA1524	-0.391417	0.864609	Q8TCG1;Q8TCG1-2	KIAA1524
A0MZ66-7	NA	NA	NA	A0MZ66-7;A0MZ66-8;A0MZ66-4;A0MZ66-5;A0MZ66-6;A0MZ66;A0MZ66-3	KIAA1598
Q9BY89	KIAA1671	-0.0906937	0.966253	Q9BY89;Q9BY89-2	KIAA1671
P52732	KIF11	-0.395377	0.851343	P52732	KIF11
Q9NQT8	KIF13B	-0.0936327	0.888284	Q9NQT8	KIF13B
Q15058	KIF14	-0.533425	0.723031	Q15058	KIF14
Q9NS87	KIF15	0.867257	0.754146	Q9NS87;Q9NS87-4;Q9NS87-2;Q9NS87-3	KIF15
Q12756	KIF1A	-0.091741	0.823984	Q12756;Q12756-3;Q12756-2	KIF1A
O95235-2	KIF20A	-0.062442	0.937038	O95235-2;O95235	KIF20A
[truncated: 2,777 more rows]

## Sheet: WCL_SARS-CoV2_(Inf vs M)_24hpi
Unique_ID	Gene.name	logFC	adj.P.Val	Majority.protein.IDs	Gene.names
Q9NRG9	AAAS	-0.0654952	0.946874	Q9NRG9;Q9NRG9-2	AAAS
Q86V21	AACS	0.113621	0.784874	Q86V21;Q86V21-2;Q86V21-3	AACS
Q6PD74	AAGAB	-0.0984202	0.845876	Q6PD74;Q6PD74-2	AAGAB
Q2M2I8-2	AAK1	0.999237	0.240779	Q2M2I8-2;Q2M2I8	AAK1
Q13685	AAMP	-0.447725	0.627886	Q13685	AAMP
Q9Y312	AAR2	-0.285142	0.845183	Q9Y312	AAR2
P49588	AARS	0.0577618	0.872204	P49588;P49588-2	AARS
Q5JTZ9	AARS2	0.367481	0.39967	Q5JTZ9	AARS2
Q9BTE6	AARSD1	0.602809	0.334401	Q9BTE6;Q9BTE6-2;Q9BTE6-3	AARSD1
Q9NRN7	AASDHPPT	-0.0833649	0.925709	Q9NRN7;Q9NRN7-2	AASDHPPT
Q9UDR5	AASS	-0.321656	0.825469	Q9UDR5	AASS
Q9NY61	AATF	-0.463522	0.521637	Q9NY61	AATF
P08183-2	ABCB1	-0.790721	0.356833	P08183-2;P08183	ABCB1
Q9NRK6	ABCB10	0.812231	0.59663	Q9NRK6	ABCB10
P33527-7	ABCC1	-0.242657	0.737896	P33527-7;P33527-4;P33527-3;P33527;P33527-9;P33527-8;P33527-6;P33527-5;P33527-2	ABCC1
P33897	ABCD1	0.443445	0.65812	P33897	ABCD1
P28288	ABCD3	0.13369	0.705648	P28288;P28288-2	ABCD3
P61221	ABCE1	0.461527	0.25687	P61221	ABCE1
Q8NE71-2	ABCF1	0.425352	0.273407	Q8NE71-2;Q8NE71	ABCF1
Q9UG63	ABCF2	0.310922	0.704865	Q9UG63;Q9UG63-2	ABCF2
Q9NUQ8	ABCF3	0.335237	0.471578	Q9NUQ8;Q9NUQ8-2	ABCF3
Q9NUJ1	ABHD10	-0.169659	0.820691	Q9NUJ1;Q9NUJ1-2;Q9NUJ1-3	ABHD10
Q8NFV4	ABHD11	0.539908	0.366785	Q8NFV4;Q8NFV4-4	ABHD11
Q96IU4	ABHD14B	-0.11115	0.933115	Q96IU4	ABHD14B
O95870	ABHD16A	0.128798	0.78707	O95870;O95870-2	ABHD16A
Q8WTS1	ABHD5	0.0559943	0.917352	Q8WTS1	ABHD5
Q8IZP0-10	ABI1	-0.0851858	0.932821	Q8IZP0-10;Q8IZP0-8;Q8IZP0-7;Q8IZP0-2;Q8IZP0-4;Q8IZP0-3;Q8IZP0-5;Q8IZP0-6;Q8IZP0-9;Q8IZP0-12;Q8IZP0;Q8IZP0-11	ABI1
O14639-3	ABLIM1	0.190571	0.72098	O14639-3;O14639-5;O14639-2;O14639-6;O14639;O14639-4	ABLIM1
Q12979-4	ABR	-0.44299	0.788235	Q12979-4;Q12979-2;Q12979	ABR
Q9P1F3	ABRACL	-0.353381	0.664468	Q9P1F3	ABRACL
P09110	ACAA1	0.247703	0.650602	P09110	ACAA1
P42765	ACAA2	0.0920787	0.797675	P42765	ACAA2
Q13085	ACACA	-0.199408	0.666667	Q13085;Q13085-2;Q13085-3	ACACA
Q9H845	ACAD9	0.118973	0.774144	Q9H845	ACAD9
P11310	ACADM	0.0751498	0.835643	P11310;P11310-2	ACADM
P16219	ACADS	0.703808	0.498697	P16219	ACADS
P45954-2	ACADSB	0.238094	0.802584	P45954-2;P45954	ACADSB
P49748-2	ACADVL	0.0817461	0.800532	P49748-2;P49748;P49748-3	ACADVL
Q15057	ACAP2	0.571128	0.433643	Q15057	ACAP2
P24752	ACAT1	-0.118396	0.814783	P24752	ACAT1
Q9BWD1	ACAT2	-0.527496	0.553303	Q9BWD1;Q9BWD1-2	ACAT2
Q9H3P7	ACBD3	0.0932007	0.867968	Q9H3P7	ACBD3
Q5T8D3-2	ACBD5	0.105342	0.931967	Q5T8D3-2;Q5T8D3-3;Q5T8D3-4	ACBD5
Q9BR61	NA	NA	NA	Q9BR61	ACBD6
Q9BYF1	ACE2	-2.37758	0.0345162	Q9BYF1;Q9BYF1-2	ACE2
Q9UKV3-5	ACIN1	0.1011	0.800532	Q9UKV3-5;Q9UKV3;Q9UKV3-3;Q9UKV3-2	ACIN1
P53396	ACLY	-0.0140666	0.966844	P53396;P53396-2;P53396-3	ACLY
P21399	ACO1	-0.279905	0.472979	P21399	ACO1
Q99798	ACO2	0.0934256	0.763058	Q99798	ACO2
Q86TX2	ACOT1	0.230637	0.73548	Q86TX2;P49753;P49753-2	ACOT1;ACOT2
Q8WXI4-2	NA	NA	NA	Q8WXI4-2;Q8WXI4	ACOT11
Q9NPJ3	ACOT13	0.036545	0.926167	Q9NPJ3;Q9NPJ3-2	ACOT13
O00154-4	ACOT7	-0.691688	0.41919	O00154-4;O00154-6;O00154-7;O00154;O00154-2;O00154-3;O00154-5	ACOT7
O14734	ACOT8	-0.172987	0.749294	O14734	ACOT8
Q9Y305-2	ACOT9	0.044529	0.927877	Q9Y305-2;Q9Y305;Q9Y305-4;Q9Y305-3	ACOT9
Q15067-2	ACOX1	-0.714834	0.601574	Q15067-2;Q15067;Q15067-3	ACOX1
O15254-2	ACOX3	1.38795	0.470501	O15254-2;O15254	ACOX3
P24666	ACP1	0.321364	0.547274	P24666;P24666-4;P24666-3;P24666-2	ACP1
P11117	ACP2	-0.202416	0.825469	P11117;P11117-2	ACP2
Q9NPH0	ACP6	-0.139108	0.78707	Q9NPH0;Q9NPH0-2	ACP6
Q96CM8-3	ACSF2	-0.175081	0.754552	Q96CM8-3;Q96CM8;Q96CM8-2;Q96CM8-4	ACSF2
Q4G176	ACSF3	0.246981	0.721225	Q4G176	ACSF3
P33121-2	ACSL1	-0.492092	0.480402	P33121-2;P33121;P33121-3	ACSL1
O95573	ACSL3	-0.452589	0.499548	O95573	ACSL3
O60488-2	ACSL4	-0.254959	0.54048	O60488-2;O60488	ACSL4
Q9ULC5	ACSL5	0.126099	0.686082	Q9ULC5;Q9ULC5-3;Q9ULC5-4	ACSL5
Q53FZ2	ACSM3	0.587299	0.493659	Q53FZ2;Q53FZ2-2	ACSM3
Q9NR19	ACSS2	0.0123379	0.985926	Q9NR19;Q9NR19-2	ACSS2
P68133	ACTA1	-0.947854	0.718585	P68133;P68032;P63267;P62736	ACTA1;ACTC1;ACTG2;ACTA2
P60709	ACTB	0.339816	0.489831	P60709	ACTB
Q562R1	ACTBL2	8.78934	0.552485	Q562R1	ACTBL2
P63261	ACTG1	0.156801	0.715283	P63261	ACTG1
O96019	ACTL6A	-0.271737	0.787621	O96019;O96019-2	ACTL6A
P12814	ACTN1	-0.3227	0.676889	P12814;P12814-3;P12814-2;P12814-4	ACTN1
Q08043	NA	NA	NA	Q08043	ACTN3
O43707	ACTN4	-0.0757913	0.820836	O43707;O43707-2;O43707-3	ACTN4
Q9NZ32	ACTR10	0.455204	0.734439	Q9NZ32	ACTR10
P61163	ACTR1A	0.0184187	0.976537	P61163	ACTR1A
P42025	ACTR1B	-0.403011	0.802584	P42025	ACTR1B
P61160	ACTR2	-0.16274	0.73548	P61160;P61160-2	ACTR2
P61158	ACTR3	-0.231222	0.706317	P61158	ACTR3
Q9H9F9	ACTR5	-0.436154	0.682339	Q9H9F9	ACTR5
Q03154	ACY1	0.338084	0.493659	Q03154;Q03154-2;Q03154-4;Q03154-3	ACY1
P07311	ACYP1	-0.105223	0.814783	P07311	ACYP1
O14672	ADAM10	-0.866492	0.02684	O14672;O14672-2	ADAM10
P78536	ADAM17	0.175021	0.754335	P78536	ADAM17
Q13443	ADAM9	-0.921452	0.11574	Q13443	ADAM9
O75689-3	ADAP1	-0.186257	0.872204	O75689-3;O75689;O75689-2	ADAP1
P55265-4	ADAR	0.0292003	0.963417	P55265-4;P55265-5;P55265;P55265-2;P55265-3	ADAR
Q8NI60-3	ADCK3	1.08654e-05	0.999963	Q8NI60-3;Q8NI60;Q8NI60-2;Q8NI60-4	ADCK3
Q96D53	ADCK4	-0.546207	0.729593	Q96D53;Q96D53-2	ADCK4
P35611-2	ADD1	-0.651089	0.249228	P35611-2;P35611-6;P35611-4;P35611;P35611-3;P35611-5	ADD1
Q9UEY8-2	ADD3	-0.788267	0.434122	Q9UEY8-2;Q9UEY8	ADD3
Q8N7X0	ADGB	1.25441	0.542036	Q8N7X0;Q8N7X0-2	ADGB
P11766	ADH5	-0.416975	0.633567	P11766	ADH5
Q9BV57	ADI1	-0.0204636	0.956707	Q9BV57;Q9BV57-2	ADI1
P55263	ADK	-0.0691781	0.931967	P55263;P55263-4;P55263-2;P55263-3	ADK
Q9H2P0	ADNP	0.0989543	0.776806	Q9H2P0	ADNP
Q96SZ5	ADO	0.484164	0.581572	Q96SZ5	ADO
Q9BRR6-2	ADPGK	-0.23306	0.749294	Q9BRR6-2;Q9BRR6;Q9BRR6-3;Q9BRR6-4	ADPGK
Q9NX46	ADPRHL2	0.448257	0.277853	Q9NX46	ADPRHL2
P25098	ADRBK1	-0.114646	0.747349	P25098;P35626	ADRBK1;ADRBK2
Q16186	ADRM1	0.298238	0.542036	Q16186	ADRM1
P30566	ADSL	0.197995	0.650953	P30566;P30566-2	ADSL
P30520	ADSS	0.355794	0.381242	P30520	ADSS
Q8N556	AFAP1	2.43916	0.268092	Q8N556;Q8N556-2	AFAP1
Q9Y4W6	AFG3L2	0.401488	0.393327	Q9Y4W6	AFG3L2
Q6ULP2-5	AFTPH	0.156945	0.910824	Q6ULP2-5;Q6ULP2-2;Q6ULP2-4;Q6ULP2;Q6ULP2-3	AFTPH
Q96P47-3	NA	NA	NA	Q96P47-3;Q96P47-6;Q9UPQ3-3;Q9UPQ3-2;Q9UPQ3;Q96P47;Q96P47-2;Q96P47-4	AGAP3;AGAP1
P52594-2	AGFG1	0.977972	0.355671	P52594-2;P52594-3;P52594;P52594-4	AGFG1
O95081	AGFG2	0.123963	0.938186	O95081;O95081-2	AGFG2
Q53H12	AGK	-0.451777	0.819613	Q53H12	AGK
P35573	AGL	-0.483409	0.471144	P35573;P35573-2;P35573-3	AGL
Q9BSE5	AGMAT	0.0957881	0.926167	Q9BSE5	AGMAT
Q9UKV8-2	AGO2	0.506058	0.500722	Q9UKV8-2;Q9UKV8	AGO2
Q99943	AGPAT1	0.201563	0.81596	Q99943	AGPAT1
O15120-2	NA	NA	NA	O15120-2;O15120	AGPAT2
Q9NUQ2	AGPAT5	0.150259	0.625013	Q9NUQ2	AGPAT5
O00116	AGPS	0.252737	0.598681	O00116	AGPS
O95994	AGR2	0.210015	0.55406	O95994	AGR2
O00468-6	AGRN	-3.95145	0.0605628	O00468-6;O00468-7;O00468-3;O00468-5;O00468-4;O00468;O00468-2	AGRN
Q6RW13-2	AGTRAP	-0.0301964	0.950654	Q6RW13-2;Q6RW13	AGTRAP
Q8WYP5	AHCTF1	-0.0711067	0.898007	Q8WYP5;Q8WYP5-3;Q8WYP5-2	AHCTF1
P23526	AHCY	0.355526	0.427879	P23526;P23526-2	AHCY
O43865	AHCYL1	-0.052355	0.950876	O43865	AHCYL1
Q96HN2-2	AHCYL2	-0.183964	0.945263	Q96HN2-2;Q96HN2;Q96HN2-4;Q96HN2-3	AHCYL2
Q09666	AHNAK	0.674351	0.055652	Q09666	AHNAK
Q8IVF2-3	AHNAK2	0.590511	0.272014	Q8IVF2-3;Q8IVF2	AHNAK2
P35869	AHR	-0.661569	0.471578	P35869	AHR
O95433	AHSA1	-0.239484	0.705648	O95433;O95433-2	AHSA1
Q96BJ3	AIDA	-1.14145	0.180973	Q96BJ3;Q96BJ3-3	AIDA
O95831-3	AIFM1	0.131176	0.688783	O95831-3;O95831;O95831-2	AIFM1
Q9Y4K1	AIM1	0.153894	0.748756	Q9Y4K1	AIM1
Q12904	AIMP1	0.0471915	0.926167	Q12904;Q12904-2	AIMP1
Q13155	AIMP2	-0.838632	0.69649	Q13155	AIMP2
O00170	AIP	-0.0129992	0.982024	O00170	AIP
P00568	AK1	0.296496	0.78707	P00568	AK1
P54819-2	AK2	0.0849104	0.809688	P54819-2;P54819;P54819-5;P54819-3;P54819-6;P54819-4	AK2
Q9UIJ7-2	AK3	-0.303217	0.457631	Q9UIJ7-2;Q9UIJ7;Q9UIJ7-3	AK3
P27144	AK4	0.136102	0.783397	P27144	AK4
Q9Y3D8	AK6	-0.158912	0.679855	Q9Y3D8;Q9Y3D8-2	AK6
Q92667	AKAP1	1.13477	0.45273	Q92667;Q92667-2	AKAP1
Q02952-3	AKAP12	-1.28306	0.604473	Q02952-3;Q02952-2;Q02952	AKAP12
Q12802-4	AKAP13	-0.0499942	0.903407	Q12802-4;Q12802;Q12802-2	AKAP13
Q02040-2	NA	NA	NA	Q02040-2;Q02040-3;Q02040	AKAP17A
O43823	AKAP8	0.261588	0.700419	O43823	AKAP8
Q99996-5	AKAP9	0.31424	0.590051	Q99996-5;Q99996-3;Q99996-2;Q99996;Q99996-6;Q99996-4	AKAP9
P14550	AKR1A1	0.0828619	0.820836	P14550	AKR1A1
P15121	AKR1B1	-0.747942	0.284545	P15121	AKR1B1
O60218	AKR1B10	0.449857	0.21859	O60218	AKR1B10
C9JRZ8	AKR1B15	0.00607183	0.993203	C9JRZ8;C9JRZ8-2	AKR1B15
Q04828	AKR1C1	-0.228033	0.797768	Q04828	AKR1C1
P42330	AKR1C3	-0.0481982	0.936533	P42330;P42330-2	AKR1C3
O43488	AKR7A2	0.0890261	0.824464	O43488	AKR7A2
O95154	AKR7A3	0.327037	0.543059	O95154	AKR7A3
Q96B36	AKT1S1	-0.011558	0.99388	Q96B36;Q96B36-2;Q96B36-3	AKT1S1
Q9H8T0	AKTIP	-0.209326	0.759682	Q9H8T0;Q9H8T0-2	AKTIP
P13716	ALAD	0.773638	0.155848	P13716;P13716-2	ALAD
P13196	ALAS1	-4.13767	0.0136445	P13196	ALAS1
Q13740-2	ALCAM	-0.942735	0.0635649	Q13740-2;Q13740	ALCAM
Q8IZ83-3	ALDH16A1	0.191003	0.559299	Q8IZ83-3;Q8IZ83	ALDH16A1
P54886	ALDH18A1	-0.0525836	0.926167	P54886;P54886-2	ALDH18A1
P00352	ALDH1A1	-0.749168	0.598681	P00352	ALDH1A1
O94788	ALDH1A2	-0.0665144	0.92236	O94788;O94788-2;O94788-3;O94788-4	ALDH1A2
P47895	ALDH1A3	-0.222538	0.525749	P47895	ALDH1A3
P30837	ALDH1B1	-0.178924	0.795857	P30837	ALDH1B1
P05091	ALDH2	0.0822606	0.797532	P05091;P05091-2	ALDH2
P51648	ALDH3A2	-0.0660607	0.931967	P51648;P51648-2	ALDH3A2
P30038-3	ALDH4A1	0.0720537	0.874457	P30038-3;P30038;P30038-2	ALDH4A1
P51649	ALDH5A1	0.0583852	0.929659	P51649;P51649-2	ALDH5A1
Q02252-2	ALDH6A1	-0.0106668	0.993647	Q02252-2;Q02252	ALDH6A1
P49419-2	ALDH7A1	0.0470188	0.903841	P49419-2;P49419;P49419-4	ALDH7A1
P49189	ALDH9A1	-0.0273788	0.940542	P49189;P49189-2	ALDH9A1
P04075	ALDOA	0.273065	0.542036	P04075;P04075-2	ALDOA
P09972	ALDOC	0.237986	0.583514	P09972	ALDOC
Q9BT22	ALG1	0.130574	0.752747	Q9BT22;Q9BT22-2	ALG1
Q2TAA5	ALG11	-0.931939	0.279408	Q2TAA5	ALG11
Q9H553-2	ALG2	1.05198	0.585896	Q9H553-2;Q9H553	ALG2
Q9Y673	ALG5	1.02906	0.309916	Q9Y673;Q9Y673-2	ALG5
Q9H6U8-2	ALG9	0.505295	0.472979	Q9H6U8-2;Q9H6U8-4;Q9H6U8;Q9H6U8-3	ALG9
Q6P6C2	ALKBH5	-0.164818	0.738518	Q6P6C2;Q6P6C2-1	ALKBH5
Q86V81	ALYREF	0.0580735	0.894159	Q86V81	ALYREF
Q9UHK6	NA	NA	NA	Q9UHK6;Q9UHK6-5	AMACR
Q9Y303	AMDHD2	3.13149	0.085843	Q9Y303;Q9Y303-2;Q9Y303-3	AMDHD2
Q9UKV5	AMFR	-4.78171	0.00879323	Q9UKV5	AMFR
Q9H1A4	ANAPC1	0.269456	0.583933	Q9H1A4	ANAPC1
Q9UJX4	ANAPC5	0.180661	0.945263	Q9UJX4	ANAPC5
Q9UJX3-2	ANAPC7	-0.218425	0.801342	Q9UJX3-2;Q9UJX3	ANAPC7
Q01484	ANK2	1.13991	0.433643	Q01484;Q01484-5;Q01484-2	ANK2
Q12955-5	ANK3	0.0751706	0.863005	Q12955-5;Q12955-4;Q12955;Q12955-7;Q12955-6	ANK3
Q9P2R3	ANKFY1	0.215191	0.748865	Q9P2R3;Q9P2R3-2;Q9P2R3-4	ANKFY1
Q8IWZ3-6	ANKHD1	-0.166494	0.800532	Q8IWZ3-6;Q8IWZ3;Q8IWZ3-4;Q8IWZ3-5;Q8IWZ3-3;Q8IWZ3-2	ANKHD1
Q86XL3	ANKLE2	-0.299192	0.67304	Q86XL3;Q86XL3-2	ANKLE2
Q8IV38	ANKMY2	-3.37786	0.0393655	Q8IV38	ANKMY2
O75179-6	ANKRD17	-0.140945	0.954816	O75179-6;O75179-7;O75179-2;O75179;O75179-4	ANKRD17
Q5VYY1	ANKRD22	-0.604548	0.381572	Q5VYY1	ANKRD22
O15084-2	ANKRD28	0.221906	0.679666	O15084-2;O15084;O15084-4;O15084-1	ANKRD28
Q92625	ANKS1A	-0.0831113	0.946651	Q92625	ANKS1A
Q8N8V4	ANKS4B	-0.334081	0.690647	Q8N8V4	ANKS4B
Q9NQW6-2	ANLN	-0.760917	0.0338653	Q9NQW6-2;Q9NQW6	ANLN
Q9NW15-2	ANO10	0.634836	0.707667	Q9NW15-2;Q9NW15-4;Q9NW15-3;Q9NW15	ANO10
Q4KMQ2-3	ANO6	-0.840779	0.705452	Q4KMQ2-3;Q4KMQ2;Q4KMQ2-4;Q4KMQ2-2	ANO6
P39687	ANP32A	-0.231693	0.749294	P39687	ANP32A
Q92688-2	ANP32B	0.0813839	0.810206	Q92688-2;Q92688	ANP32B
Q9BTT0	ANP32E	-0.51061	0.347069	Q9BTT0;Q9BTT0-3	ANP32E
P04083	ANXA1	-0.0952953	0.776107	P04083	ANXA1
Q9UJ72	ANXA10	0.200934	0.806257	Q9UJ72	ANXA10
P50995-2	ANXA11	-0.353468	0.525749	P50995-2;P50995	ANXA11
P27216-2	ANXA13	2.80227	0.011263	P27216-2;P27216	ANXA13
P07355	ANXA2	0.00309112	0.99388	P07355;P07355-2;A6NMY6	ANXA2;ANXA2P2
P12429	ANXA3	0.00172446	0.997287	P12429	ANXA3
P09525	ANXA4	0.321783	0.396449	P09525;P09525-2	ANXA4
P08758	ANXA5	0.156193	0.686082	P08758	ANXA5
P08133-2	ANXA6	-0.584689	0.457176	P08133-2;P08133	ANXA6
P20073-2	ANXA7	-0.431541	0.303453	P20073-2;P20073	ANXA7
O76027	ANXA9	-0.622471	0.505737	O76027	ANXA9
Q10567-3	AP1B1	0.20959	0.583933	Q10567-3;Q10567-2;Q10567;Q10567-4	AP1B1
O43747	AP1G1	-0.0190661	0.982024	O43747;O43747-2	AP1G1
O75843	AP1G2	0.11739	0.779126	O75843	AP1G2
Q9BXS5	AP1M1	-0.0100748	0.996284	Q9BXS5;Q9BXS5-2	AP1M1
Q9Y6Q5	AP1M2	-0.0604813	0.933115	Q9Y6Q5;Q9Y6Q5-2	AP1M2
P61966	AP1S1	0.304693	0.721045	P61966;P61966-2	AP1S1
O95782-2	AP2A1	-0.0787028	0.826653	O95782-2;O95782	AP2A1
O94973	AP2A2	-0.132388	0.704326	O94973;O94973-2;O94973-3	AP2A2
P63010	AP2B1	-0.0229965	0.953618	P63010;P63010-2;P63010-3	AP2B1
Q96CW1-2	AP2M1	0.255405	0.73548	Q96CW1-2	AP2M1
P53680-2	AP2S1	-0.739951	0.433643	P53680-2;P53680	AP2S1
O00203	AP3B1	0.0678789	0.938186	O00203;O00203-3	AP3B1
O14617-4	AP3D1	-0.238204	0.768797	O14617-4;O14617;O14617-5;O14617-3;O14617-2	AP3D1
Q9Y2T2	AP3M1	-0.302682	0.563214	Q9Y2T2	AP3M1
Q92572	AP3S1	0.391588	0.672748	Q92572	AP3S1
Q9Y6B7	NA	NA	NA	Q9Y6B7	AP4B1
Q9UPM8-2	AP4E1	0.381813	0.388725	Q9UPM8-2;Q9UPM8	AP4E1
P25054-2	APC	0.364601	0.931967	P25054-2;P25054	APC
P13798	APEH	0.160384	0.692976	P13798	APEH
P27695	APEX1	0.193806	0.781259	P27695	APEX1
Q9BZZ5	API5	-4.00147	0.00392185	Q9BZZ5;Q9BZZ5-3;Q9BZZ5-6;Q9BZZ5-1	API5
Q9BZZ5-2	API5	0.0237247	0.956707	Q9BZZ5-2;Q9BZZ5-5	API5
Q96GX9	APIP	0.409016	0.428257	Q96GX9;Q96GX9-3	APIP
Q06481-5	APLP2	-2.66194	0.0484512	Q06481-5;Q06481-4;Q06481-2;Q06481-3;Q06481-6;Q06481	APLP2
Q9HDC9-2	APMAP	0.17368	0.599035	Q9HDC9-2;Q9HDC9	APMAP
Q8NCW5-2	APOA1BP	-0.367704	0.637028	Q8NCW5-2;Q8NCW5	APOA1BP
Q9UH17	NA	NA	NA	Q9UH17;P31941-2;P31941;Q9UH17-2;Q9UH17-3;Q96AK3	APOBEC3B;APOBEC3A;APOBEC3D
O14791-3	NA	NA	NA	O14791-3;O14791;O14791-2	APOL1
Q9BQE5	APOL2	0.406213	0.403378	Q9BQE5	APOL2
Q9BUR5	APOO	0.150656	0.837579	Q9BUR5;Q9BUR5-2	APOO
Q6UXV4	APOOL	0.483883	0.350862	Q6UXV4	APOOL
P05067-10	APP	-7.08191	0.00091986	P05067-10;P05067-3;P05067-4;P05067-5;P05067-6;P05067-7;P05067-11;P05067-8;P05067-9;P05067	APP
Q9UKG1	APPL1	0.311456	0.555336	Q9UKG1	APPL1
Q8NEU8	APPL2	-0.0175508	0.976239	Q8NEU8;Q8NEU8-3;Q8NEU8-2	APPL2
P07741	APRT	0.26229	0.559299	P07741;P07741-2	APRT
O60306	AQR	-0.64969	0.784874	O60306	AQR
P10398	ARAF	-0.639955	0.715065	P10398	ARAF
Q96P48-3	ARAP1	0.398044	0.64176	Q96P48-3;Q96P48;Q96P48-5;Q96P48-7;Q96P48-2;Q96P48-4;Q96P48-1	ARAP1
P48444	ARCN1	-0.000474545	0.99996	P48444;P48444-2	ARCN1
P84077	ARF1	-0.383115	0.622198	P84077;P61204;P61204-2	ARF1;ARF3
P18085	ARF4	0.0721977	0.868405	P18085	ARF4
P84085	ARF5	-0.0417135	0.933115	P84085	ARF5
P62330	ARF6	-0.408474	0.590051	P62330	ARF6
Q8N6T3	ARFGAP1	0.0123706	0.980416	Q8N6T3;Q8N6T3-5;Q8N6T3-2;Q8N6T3-4;Q8N6T3-3	ARFGAP1
Q8N6H7	ARFGAP2	0.314544	0.450263	Q8N6H7;Q8N6H7-2;Q8N6H7-3	ARFGAP2
Q9NP61-2	ARFGAP3	-0.328462	0.702887	Q9NP61-2;Q9NP61	ARFGAP3
Q9Y6D6	ARFGEF1	-0.103407	0.883018	Q9Y6D6	ARFGEF1
Q9Y6D5	ARFGEF2	-0.121379	0.793647	Q9Y6D5	ARFGEF2
Q5TH69	ARFGEF3	-1.78809	0.0119393	Q5TH69	ARFGEF3
P53367	ARFIP1	-0.0157305	0.96457	P53367;P53367-2;P53367-3	ARFIP1
P53365-3	ARFIP2	0.032711	0.967196	P53365-3;P53365;P53365-2	ARFIP2
Q07960	ARHGAP1	0.0293068	0.955421	Q07960	ARHGAP1
Q8IWW6-2	ARHGAP12	0.261798	0.637028	Q8IWW6-2;Q8IWW6-3;Q8IWW6-4;Q8IWW6	ARHGAP12
Q68EM7-2	ARHGAP17	-0.356864	0.687744	Q68EM7-2;Q68EM7-6;Q68EM7-5;Q68EM7;Q68EM7-4	ARHGAP17
Q8N392	ARHGAP18	-0.237131	0.583933	Q8N392;Q8N392-2	ARHGAP18
Q5T5U3	NA	NA	NA	Q5T5U3	ARHGAP21
Q9P227-2	ARHGAP23	0.707427	0.582476	Q9P227-2;Q9P227	ARHGAP23
Q9UNA1-2	ARHGAP26	0.319124	0.678979	Q9UNA1-2;Q9UNA1	ARHGAP26
Q6ZUM4-4	NA	NA	NA	Q6ZUM4-4;Q6ZUM4-3;Q6ZUM4	ARHGAP27
Q52LW3	ARHGAP29	-0.0177287	0.986079	Q52LW3	ARHGAP29
Q9NRY4	ARHGAP35	0.562669	0.491404	Q9NRY4	ARHGAP35
Q13017-2	ARHGAP5	-0.0854332	0.936533	Q13017-2;Q13017	ARHGAP5
P85298-2	ARHGAP8	-1.05707	0.284977	P85298-2;P85298-5;P85298-4;P85298-3;P85298	ARHGAP8
P52565	ARHGDIA	0.313484	0.434874	P52565;P52565-2	ARHGDIA
P52566	ARHGDIB	-0.395185	0.754335	P52566	ARHGDIB
Q92888	ARHGEF1	0.417156	0.471144	Q92888;Q92888-3;Q92888-2;Q92888-4	ARHGEF1
O15085	NA	NA	NA	O15085;O15085-2	ARHGEF11
Q9NZN5-2	ARHGEF12	0.340765	0.817425	Q9NZN5-2;Q9NZN5	ARHGEF12
Q5VV41	ARHGEF16	0.325078	0.427879	Q5VV41	ARHGEF16
Q92974-3	ARHGEF2	0.373138	0.525486	Q92974-3;Q92974-2;Q92974	ARHGEF2
Q8N1W1-4	ARHGEF28	0.128299	0.950387	Q8N1W1-4;Q8N1W1-3;Q8N1W1;Q8N1W1-6;Q8N1W1-2;Q8N1W1-5	ARHGEF28
Q12774	ARHGEF5	0.375292	0.433643	Q12774	ARHGEF5
O14497	ARID1A	1.79733	0.690647	O14497;O14497-3;O14497-2	ARID1A
Q9Y4X5	ARIH1	0.162885	0.899668	Q9Y4X5	ARIH1
O95376	ARIH2	-0.0282235	0.984065	O95376	ARIH2
P40616-2	ARL1	-0.796328	0.615156	P40616-2;P40616	ARL1
P36404	ARL2	-1.57025	0.317899	P36404;P36404-2	ARL2
P36405	ARL3	0.0496309	0.938186	P36405	ARL3
Q15041-3	NA	NA	NA	Q15041-3;Q15041-2;Q15041	ARL6IP1
Q66PJ3-7	ARL6IP4	-0.152762	0.698177	Q66PJ3-7;Q66PJ3-4;Q66PJ3-3;Q66PJ3-2;Q66PJ3;Q66PJ3-5	ARL6IP4
O75915	ARL6IP5	-0.452964	0.525486	O75915	ARL6IP5
Q8N6S5	ARL6IP6	-0.183637	0.912761	Q8N6S5	ARL6IP6
Q9NVJ2	ARL8B	0.268082	0.801342	Q9NVJ2;Q9NVJ2-2	ARL8B
Q9NVT9	ARMC1	-0.267915	0.932821	Q9NVT9	ARMC1
Q8N2F6-3	ARMC10	-0.896504	0.45429	Q8N2F6-3;Q8N2F6	ARMC10
Q6NXE6-2	ARMC6	-0.806885	0.465881	Q6NXE6-2;Q6NXE6	ARMC6
Q8IUR7-6	ARMC8	0.177043	0.718937	Q8IUR7-6;Q8IUR7-3;Q8IUR7-7;Q8IUR7-2;Q8IUR7;Q8IUR7-8	ARMC8
Q9UH62	ARMCX3	0.142058	0.824464	Q9UH62	ARMCX3
Q9H993	ARMT1	-0.704278	0.795704	Q9H993	ARMT1
P27540-2	NA	NA	NA	P27540-2;P27540-3;P27540-4;P27540	ARNT
Q92747	ARPC1A	0.349128	0.525486	Q92747;Q92747-2	ARPC1A
O15143	ARPC1B	0.112141	0.74344	O15143	ARPC1B
O15144	ARPC2	0.195542	0.727258	O15144	ARPC2
O15145	ARPC3	0.154776	0.619717	O15145	ARPC3
P59998	ARPC4	0.143783	0.753133	P59998;P59998-3;P59998-2	ARPC4
O15511	ARPC5	-0.654933	0.604762	O15511;O15511-2	ARPC5
Q9BPX5	ARPC5L	-0.138283	0.894159	Q9BPX5	ARPC5L
Q7Z6K5	ARPIN	0.0501202	0.909236	Q7Z6K5;Q7Z6K5-2	ARPIN
P56211-2	ARPP19	0.19894	0.628588	P56211-2;P56211	ARPP19
P49407-2	ARRB1	-0.0648449	0.875227	P49407-2;P49407	ARRB1
P32121-5	ARRB2	0.1794	0.676889	P32121-5;P32121-2;P32121;P32121-3;P32121-4	ARRB2
P15289-2	ARSA	-1.06333	0.514186	P15289-2;P15289	ARSA
P51690	ARSE	-0.198115	0.699419	P51690	ARSE
Q13510-3	ASAH1	-0.399388	0.601407	Q13510-3;Q13510;Q13510-2	ASAH1
Q9ULH1	ASAP1	1.44602	0.576163	Q9ULH1;Q9ULH1-2	ASAP1
O43150-2	ASAP2	0.159215	0.781259	O43150-2;O43150	ASAP2
Q9NWX5-2	ASB6	-0.100931	0.989168	Q9NWX5-2;Q9NWX5	ASB6
Q96DX5-3	ASB9	-0.204668	0.845183	Q96DX5-3;Q96DX5-2;Q96DX5	ASB9
Q8N9N2-2	ASCC1	-1.45716	0.110335	Q8N9N2-2;Q8N9N2	ASCC1
Q9H1I8-3	ASCC2	-1.19134	0.73548	Q9H1I8-3;Q9H1I8	ASCC2
Q8N3C0	ASCC3	-0.573823	0.73548	Q8N3C0;Q8N3C0-4	ASCC3
Q9Y294	ASF1A	-3.1047	0.011263	Q9Y294	ASF1A
Q9NR48-2	ASH1L	0.559591	0.434874	Q9NR48-2;Q9NR48	ASH1L
Q9UBL3-3	ASH2L	-0.520944	0.525486	Q9UBL3-3;Q9UBL3;Q9UBL3-2	ASH2L
P04424-2	ASL	0.35778	0.356417	P04424-2;P04424;P04424-3	ASL
O43681	ASNA1	-0.102682	0.766376	O43681	ASNA1
P08243-2	ASNS	-0.225899	0.78707	P08243-2;P08243;P08243-3	ASNS
Q12797	ASPH	-0.11504	0.770864	Q12797;Q12797-10	ASPH
Q9BZE9-3	ASPSCR1	0.265869	0.738287	Q9BZE9-3;Q9BZE9;Q9BZE9-2;Q9BZE9-4	ASPSCR1
Q7L266	ASRGL1	0.294707	0.494059	Q7L266;Q7L266-2	ASRGL1
P00966	ASS1	0.598891	0.264794	P00966	ASS1
Q9NVM9	ASUN	-1.43549	0.427879	Q9NVM9;Q9NVM9-2	ASUN
Q8NBU5	ATAD1	0.0638279	0.953443	Q8NBU5	ATAD1
Q6PL18	ATAD2	-1.77896	0.168649	Q6PL18	ATAD2
Q9NVI7-2	ATAD3A	0.142677	0.64176	Q9NVI7-2;Q9NVI7;Q9NVI7-3	ATAD3A
Q5T9A4	ATAD3B	0.605464	0.366785	Q5T9A4;Q5T9A4-3	ATAD3B
O95260-2	ATE1	1.29632	0.869001	O95260-2;O95260	ATE1
P18846-2	ATF1	0.331858	0.768797	P18846-2;P18846	ATF1
Q6VMQ6-2	NA	NA	NA	Q6VMQ6-2;Q6VMQ6-5;Q6VMQ6;Q6VMQ6-4	ATF7IP
Q676U5-3	ATG16L1	0.374052	0.833875	Q676U5-3;Q676U5-2;Q676U5	ATG16L1
Q9NT62	ATG3	0.633996	0.155848	Q9NT62;Q9NT62-2	ATG3
Q9Y4P1-6	ATG4B	0.488073	0.367397	Q9Y4P1-6;Q9Y4P1;Q9Y4P1-2	ATG4B
Q9H1Y0	ATG5	0.705573	0.538598	Q9H1Y0;Q9H1Y0-2	ATG5
O95352-3	ATG7	0.0570016	0.945263	O95352-3;O95352-2;O95352	ATG7
P31939	ATIC	0.123885	0.71714	P31939;P31939-2	ATIC
Q8NHH9-5	ATL2	-0.257656	0.858452	Q8NHH9-5;Q8NHH9-4;Q8NHH9-2;Q8NHH9;Q8NHH9-3	ATL2
Q6DD88	ATL3	-0.0463113	0.903841	Q6DD88	ATL3
Q13315	ATM	1.18403	0.457631	Q13315	ATM
Q9HD20	ATP13A1	-2.8018	0.406205	Q9HD20;Q9HD20-2	ATP13A1
Q9H7F0	ATP13A3	0.696699	0.38429	Q9H7F0;Q9H7F0-2	ATP13A3
P05023-4	ATP1A1	0.118169	0.715283	P05023-4;P05023;P05023-3;P05023-2	ATP1A1
P05026-2	ATP1B1	0.114079	0.736656	P05026-2;P05026	ATP1B1
P54709	ATP1B3	-0.00977004	0.982775	P54709;P54709-2	ATP1B3
P16615	ATP2A2	0.179364	0.585896	P16615;P16615-5;P16615-2;P16615-3;P16615-4	ATP2A2
P20020-6	ATP2B1	0.186112	0.590051	P20020-6;P20020-3;P20020-4;P20020;P20020-5;P20020-2	ATP2B1
P98194-2	ATP2C1	0.0718831	0.901819	P98194-2;P98194-4;P98194;P98194-3;P98194-5;P98194-9;P98194-6;P98194-7;P98194-8	ATP2C1
P25705	ATP5A1	0.0177065	0.955421	P25705;P25705-2;P25705-3	ATP5A1
P06576	ATP5B	-0.0704761	0.811477	P06576	ATP5B
P36542	ATP5C1	-0.145777	0.892283	P36542;P36542-2	ATP5C1
P30049	ATP5D	0.262652	0.667494	P30049	ATP5D
P24539	ATP5F1	-0.0863001	0.788942	P24539	ATP5F1
O75947	ATP5H	-0.211906	0.602444	O75947;O75947-2	ATP5H
P56385	ATP5I	0.315191	0.598188	P56385	ATP5I
P56134-3	ATP5J2	-0.217466	0.547274	P56134-3;P56134;P56134-4;P56134-2	ATP5J2
O75964	ATP5L	0.00852145	0.979981	O75964	ATP5L
P48047	ATP5O	0.0711512	0.828757	P48047	ATP5O
Q9NW81-5	ATP5SL	0.443767	0.552091	Q9NW81-5;Q9NW81;Q9NW81-4	ATP5SL
Q15904	ATP6AP1	-1.62682	0.060633	Q15904	ATP6AP1
O75787-2	ATP6AP2	-2.15048	0.0136197	O75787-2;O75787	ATP6AP2
Q93050-1	ATP6V0A1	0.332289	0.676889	Q93050-1;Q93050;Q93050-3	ATP6V0A1
P61421	ATP6V0D1	0.154921	0.721081	P61421	ATP6V0D1
P38606	ATP6V1A	-0.3487	0.520511	P38606;P38606-2	ATP6V1A
P21281	ATP6V1B2	-0.145159	0.809688	P21281	ATP6V1B2
P21283	ATP6V1C1	0.183832	0.740868	P21283	ATP6V1C1
Q9Y5K8	ATP6V1D	-0.938829	0.582476	Q9Y5K8	ATP6V1D
P36543-2	ATP6V1E1	-0.135149	0.933115	P36543-2;P36543;P36543-3	ATP6V1E1
O75348	ATP6V1G1	-0.013868	0.982775	O75348	ATP6V1G1
Q9UI12-2	ATP6V1H	-0.220938	0.525486	Q9UI12-2;Q9UI12	ATP6V1H
O43520	ATP8B1	0.130079	0.800532	O43520	ATP8B1
O75110	ATP9A	0.772494	0.41469	O75110	ATP9A
Q9UII2	ATPIF1	-0.0149054	0.984065	Q9UII2	ATPIF1
Q13535-2	ATR	0.662291	0.946049	Q13535-2;Q13535-3;Q13535	ATR
P46100-2	ATRX	0.547625	0.489831	P46100-2;P46100-5;P46100-3;P46100-4;P46100;P46100-6	ATRX
Q9UBB4-2	ATXN10	-0.167503	0.637028	Q9UBB4-2;Q9UBB4	ATXN10
Q99700-2	ATXN2	0.820067	0.393327	Q99700-2;Q99700-5;Q99700-4;Q99700	ATXN2
Q8WWM7	ATXN2L	0.53046	0.211736	Q8WWM7;Q8WWM7-6;Q8WWM7-8;Q8WWM7-5;Q8WWM7-4;Q8WWM7-9;Q8WWM7-2;Q8WWM7-3;Q8WWM7-7	ATXN2L
P54252-4	ATXN3	0.0978175	0.932482	P54252-4;P54252-2;P54252;P54252-5;P54252-3	ATXN3
Q9Y679-2	AUP1	0.0864749	0.894159	Q9Y679-2;Q9Y679;Q9Y679-3	AUP1
O14965	AURKA	-5.08061	0.0112154	O14965	AURKA
Q96GD4-4	AURKB	-1.24953	0.215695	Q96GD4-4;Q96GD4-2;Q96GD4;Q96GD4-5;Q96GD4-3	AURKB
Q8NBF6	AVL9	0.0842893	0.845074	Q8NBF6;Q8NBF6-2	AVL9
P30530-2	AXL	-1.81073	0.0176322	P30530-2;P30530	AXL
P61769	B2M	-1.07043	0.281763	P61769	B2M
P15291-2	B4GALT1	-0.695188	0.658649	P15291-2;P15291	B4GALT1
Q9NWV8	BABAM1	-0.834563	0.11574	Q9NWV8;Q9NWV8-3	BABAM1
O95816	BAG2	-0.00348704	0.99541	O95816;O95816-2	BAG2
O95817	NA	NA	NA	O95817	BAG3
O95429-2	BAG4	1.0926	0.457631	O95429-2;O95429	BAG4
Q9UL15	BAG5	0.41801	0.556856	Q9UL15;Q9UL15-2	BAG5
P46379-2	BAG6	-0.289182	0.598681	P46379-2;P46379;P46379-3;P46379-5;P46379-4	BAG6
Q9UQB8-3	BAIAP2	-0.394984	0.533925	Q9UQB8-3;Q9UQB8-5;Q9UQB8-4;Q9UQB8-6;Q9UQB8-2;Q9UQB8	BAIAP2
Q9UHR4	BAIAP2L1	0.252946	0.667255	Q9UHR4	BAIAP2L1
Q6UXY1-2	BAIAP2L2	0.502785	0.398592	Q6UXY1-2;Q6UXY1	BAIAP2L2
Q16611-2	BAK1	0.0383535	0.978563	Q16611-2;Q16611	BAK1
O75531	BANF1	-1.60582	0.620225	O75531	BANF1
Q8IXM2	BAP18	-0.423925	0.303282	Q8IXM2;Q8IXM2-3;Q8IXM2-2	BAP18
Q07812-5	BAX	-0.105711	0.854207	Q07812-5;Q07812-8;Q07812;Q07812-2;Q07812-7	BAX
Q9NRL2-2	BAZ1A	1.24167	0.524262	Q9NRL2-2;Q9NRL2	BAZ1A
Q9UIG0-2	BAZ1B	-2.27534	0.0177445	Q9UIG0-2;Q9UIG0	BAZ1B
Q9UIF9-2	BAZ2A	-0.191867	0.868405	Q9UIF9-2;Q9UIF9-3;Q9UIF9	BAZ2A
Q9UIF8-4	BAZ2B	-0.525367	0.749218	Q9UIF8-4;Q9UIF8-2;Q9UIF8-5;Q9UIF8-3;Q9UIF8	BAZ2B
P51572	BCAP31	0.05149	0.879955	P51572;P51572-2	BCAP31
P56945-5	BCAR1	0.0240354	0.979781	P56945-5;P56945-8;P56945;P56945-7;P56945-3;P56945-2;P56945-6;P56945-4	BCAR1
O75363	NA	NA	NA	O75363;O75363-2	BCAS1
O75934	BCAS2	-0.262206	0.671642	O75934	BCAS2
O15382	BCAT2	-0.792108	0.525749	O15382;O15382-2	BCAT2
Q9P287	BCCIP	-0.555341	0.686082	Q9P287;Q9P287-3;Q9P287-4;Q9P287-2	BCCIP
P12694	BCKDHA	0.00221379	0.998478	P12694;P12694-2	BCKDHA
O14874-2	BCKDK	-0.186807	0.786371	O14874-2;O14874-3;O14874	BCKDK
O95999	BCL10	-0.185594	0.849715	O95999	BCL10
Q07817-2	BCL2L1	-0.109661	0.81482	Q07817-2;Q07817-3;Q07817	BCL2L1
Q9BXK5	BCL2L13	-0.276059	0.710063	Q9BXK5;Q9BXK5-2	BCL2L13
Q86UU0-3	BCL9L	0.317834	0.73441	Q86UU0-3;Q86UU0-4;Q86UU0-2;Q86UU0	BCL9L
Q9NYF8-2	BCLAF1	0.198924	0.56662	Q9NYF8-2;Q9NYF8;Q9NYF8-4	BCLAF1
Q9NYF8-3	NA	NA	NA	Q9NYF8-3	BCLAF1
P11274-2	BCR	0.163232	0.684524	P11274-2;P11274	BCR
Q9Y276	BCS1L	1.35413	0.525486	Q9Y276	BCS1L
Q02338	BDH1	-0.476174	0.516654	Q02338	BDH1
Q9BUT1	BDH2	0.725522	0.667929	Q9BUT1;Q9BUT1-3;Q9BUT1-2	BDH2
O15155	BET1	1.09975	0.548723	O15155	BET1
Q9H694	BICC1	-0.167909	0.783397	Q9H694;Q9H694-2	BICC1
Q8TD16	BICD2	0.195919	0.677256	Q8TD16;Q8TD16-2	BICD2
P55957	BID	0.0102812	0.980416	P55957;P55957-2	BID
O00499-9	BIN1	-0.0893921	0.783397	O00499-9;O00499-10;O00499-7;O00499-8;O00499-4;O00499-6;O00499-11;O00499-3;O00499-2;O00499-5;O00499	BIN1
Q9NR09	BIRC6	0.608068	0.469024	Q9NR09	BIRC6
P54132	BLM	0.235834	0.749627	P54132	BLM
Q13867	BLMH	-0.457339	0.710068	Q13867	BLMH
P53004	BLVRA	-0.288777	0.548723	P53004	BLVRA
P30043	BLVRB	-0.066355	0.938186	P30043	BLVRB
Q9NSY1-2	BMP2K	4.57997	0.00549877	Q9NSY1-2;Q9NSY1-3;Q9NSY1	BMP2K
Q14692	BMS1	0.845091	0.0697094	Q14692	BMS1
Q9H3K6-2	BOLA2	0.710046	0.479851	Q9H3K6-2;Q9H3K6	BOLA2
Q14137	BOP1	0.255874	0.51138	Q14137;Q14137-2	BOP1
Q86WA6-2	BPHL	-0.10486	0.860593	Q86WA6-2;Q86WA6	BPHL
O95861	BPNT1	0.152473	0.715283	O95861;O95861-2;O95861-4;O95861-3	BPNT1
Q6PJG6	BRAT1	-0.323857	0.514186	Q6PJG6;Q6PJG6-3	BRAT1
P38398-6	NA	NA	NA	P38398-6;P38398-5;P38398-3;P38398-8;P38398-4;P38398;P38398-7	BRCA1
P46736-2	BRCC3	-0.423917	0.637935	P46736-2;P46736-3;P46736;P46736-4;P46736-5	BRCC3
P25440-4	BRD2	-0.188923	0.910824	P25440-4;P25440-3;P25440;P25440-2	BRD2
O60885	BRD4	-0.21475	0.621171	O60885;O60885-2;O60885-3	BRD4
Q9NPI1	NA	NA	NA	Q9NPI1;Q9NPI1-2	BRD7
Q9H0E9-2	BRD8	-0.509891	0.646121	Q9H0E9-2;Q9H0E9;Q9H0E9-4	BRD8
Q9NXR7-4	BRE	-1.25354	0.592224	Q9NXR7-4;Q9NXR7-3;Q9NXR7;Q9NXR7-1	BRE
Q8WY22	BRI3BP	0.356028	0.631982	Q8WY22	BRI3BP
Q8TDN6	BRIX1	0.256566	0.590051	Q8TDN6	BRIX1
Q5VW32	BROX	-0.107477	0.853453	Q5VW32;Q5VW32-2	BROX
P35613-2	BSG	-0.265812	0.547274	P35613-2;P35613;P35613-4;P35613-3	BSG
O14981	BTAF1	0.588331	0.587319	O14981;O14981-2	BTAF1
P20290-2	BTF3	-0.476948	0.340921	P20290-2;P20290	BTF3
Q96K17	BTF3L4	-0.0896802	0.882979	Q96K17;Q96K17-2	BTF3L4
O43684-2	BUB3	-0.0119193	0.982024	O43684-2;O43684	BUB3
P41223	BUD31	-1.37682	0.552352	P41223;P41223-2	BUD31
Q13895	BYSL	0.120414	0.769673	Q13895	BYSL
Q7L1Q6-2	BZW1	0.0027729	0.995562	Q7L1Q6-2;Q7L1Q6;Q7L1Q6-4;Q7L1Q6-3	BZW1
Q9Y6E2	BZW2	0.209048	0.556408	Q9Y6E2	BZW2
Q9H0W9-3	C11orf54	0.0335626	0.942293	Q9H0W9-3;Q9H0W9-2;Q9H0W9;Q9H0W9-4	C11orf54
Q9HB07	C12orf10	0.707076	0.353795	Q9HB07	C12orf10
Q8N999-3	C12orf29	1.41829	0.479423	Q8N999-3;Q8N999	C12orf29
Q96C57	C12orf43	0.390221	0.78463	Q96C57	C12orf43
Q8N5I9	C12orf45	0.57078	0.535673	Q8N5I9	C12orf45
Q7Z3D6-5	C14orf159	0.835675	0.646121	Q7Z3D6-5;Q7Z3D6-4;Q7Z3D6-3;Q7Z3D6;Q7Z3D6-2	C14orf159
Q9Y224	C14orf166	-0.53903	0.547274	Q9Y224	C14orf166
Q96S19-3	C16orf13	0.610352	0.563214	Q96S19-3;Q96S19-5;Q96S19-2;Q96S19-6;Q96S19;Q96S19-4	C16orf13
Q96GQ5	C16orf58	0.432483	0.646121	Q96GQ5;Q96GQ5-2	C16orf58
Q96GS4	NA	NA	NA	Q96GS4	C17orf59
Q9HAS0	C17orf75	-0.174415	0.867644	Q9HAS0	C17orf75
Q53F19	C17orf85	0.232005	0.90411	Q53F19;Q53F19-2	C17orf85
Q96B23-2	C18orf25	-0.0321195	0.954854	Q96B23-2;Q96B23	C18orf25
Q9BQ61	C19orf43	1.00207	0.3286	Q9BQ61	C19orf43
Q9BSF4	NA	NA	NA	Q9BSF4	C19orf52
Q9NS00-2	C1GALT1	0.515781	0.555336	Q9NS00-2;Q9NS00	C1GALT1
Q9NWV4	C1orf123	-0.0604585	0.933115	Q9NWV4	C1orf123
Q5VWT5	C1orf168	-0.0103949	0.987409	Q5VWT5	C1orf168
Q8IYL3	C1orf174	0.40183	0.575309	Q8IYL3	C1orf174
Q9H425	C1orf198	-0.766298	0.315102	Q9H425;Q9H425-2;Q9H425-3	C1orf198
Q07021	C1QBP	-0.0830889	0.962823	Q07021	C1QBP
P30042	C21orf33	0.0308725	0.978096	P30042;P30042-2	C21orf33
P57076	C21orf59	0.0608026	0.950017	P57076	C21orf59
Q9H6V9-4	C2orf43	-0.407352	0.631982	Q9H6V9-4;Q9H6V9-3;Q9H6V9;Q9H6V9-2	C2orf43
Q8WWC4	C2orf47	3.52479	0.0217852	Q8WWC4	C2orf47
Q8N8J7	NA	NA	NA	Q8N8J7	C4orf32
Q49AR2	C5orf22	0.302424	0.739544	Q49AR2	C5orf22
Q7Z6I8-2	C5orf24	-0.0358446	0.960356	Q7Z6I8-2;Q7Z6I8	C5orf24
A6NDU8	C5orf51	-0.528909	0.583068	A6NDU8	C5orf51
Q9H6K1-2	C6orf106	-0.452743	0.88667	Q9H6K1-2;Q9H6K1	C6orf106
Q7Z4R8	C6orf120	0.22108	0.707667	Q7Z4R8	C6orf120
Q5T0Z8	C6orf132	0.919458	0.408917	Q5T0Z8	C6orf132
Q9BRJ6	C7orf50	0.0882797	0.853475	Q9BRJ6	C7orf50
Q9H7E9	C8orf33	0.472181	0.4743	Q9H7E9;Q9H7E9-2	C8orf33
Q6P1X6-2	C8orf82	-0.464857	0.514186	Q6P1X6-2;Q6P1X6	C8orf82
Q5T280	C9orf114	0.403212	0.731707	Q5T280	C9orf114
Q9BUH6	C9orf142	2.16972	0.268092	Q9BUH6	C9orf142
Q5T6V5	C9orf64	0.76199	0.363388	Q5T6V5	C9orf64
Q8N1Q1	CA13	4.54231	0.00269294	Q8N1Q1	CA13
P00918	CA2	0.947422	0.0395291	P00918	CA2
Q9H8G2	CAAP1	-0.293502	0.759682	Q9H8G2;Q9H8G2-2	CAAP1
Q9Y376	CAB39	-0.469083	0.396449	Q9Y376	CAB39
Q13698	CACNA1S	-0.331316	0.621171	Q13698	CACNA1S
Q8WUQ7	CACTIN	0.141766	0.73548	Q8WUQ7;Q8WUQ7-2	CACTIN
Q9HB71	CACYBP	-0.122292	0.739166	Q9HB71;Q9HB71-3	CACYBP
P27708	CAD	0.330295	0.479851	P27708	CAD
P22676	CALB2	0.259623	0.483726	P22676	CALB2
Q13137-5	CALCOCO2	-0.0695904	0.944998	Q13137-5;Q13137-2;Q13137;Q13137-3;Q13137-4	CALCOCO2
P62158	CALM1	1.43766	0.123486	P62158	CALM1
P27797	CALR	-0.118734	0.776097	P27797	CALR
O43852	CALU	0.0426928	0.914545	O43852;O43852-3;O43852-5;O43852-6;O43852-15;O43852-9;O43852-10	CALU
O43852-2	CALU	-0.0735896	0.926167	O43852-2;O43852-4;O43852-8	CALU
Q13557-8	CAMK2D	0.38412	0.470134	Q13557-8;Q13557-12;Q13557-10;Q13557;Q13557-6;Q13557-11;Q13557-9;Q13557-5;Q13557-3;Q13557-4	CAMK2D
Q13555-4	CAMK2G	0.00101523	0.999504	Q13555-4;Q13555-2;Q13555-8;Q13555;Q13555-6;Q13555-10;Q13555-3;Q13555-5;Q13555-7;Q13555-9	CAMK2G
Q96RR4-6	CAMKK2	-1.53072	0.470134	Q96RR4-6;Q96RR4-5;Q96RR4-2;Q96RR4-3;Q96RR4-4;Q96RR4-7;Q96RR4	CAMKK2
Q5T5Y3-2	CAMSAP1	5.40795	0.00156759	Q5T5Y3-2;Q5T5Y3;Q5T5Y3-3	CAMSAP1
Q08AD1-2	CAMSAP2	-0.0688709	0.962823	Q08AD1-2;Q08AD1-3;Q08AD1	CAMSAP2
Q9P1Y5	CAMSAP3	1.44014	0.340921	Q9P1Y5;Q9P1Y5-2	CAMSAP3
Q86VP6	CAND1	-0.175962	0.592423	Q86VP6;Q86VP6-2	CAND1
Q8WVQ1-3	CANT1	-0.0440931	0.954816	Q8WVQ1-3;Q8WVQ1	CANT1
P27824	CANX	0.162292	0.710068	P27824;P27824-2;P27824-3	CANX
Q01518	CAP1	0.174775	0.635103	Q01518;Q01518-2	CAP1
P40121	CAPG	0.0548837	0.936533	P40121;P40121-2	CAPG
P07384	CAPN1	-0.334049	0.489418	P07384	CAPN1
P17655	CAPN2	-0.284698	0.598681	P17655;P17655-2	CAPN2
O15484	CAPN5	0.130243	0.819153	O15484	CAPN5
A6NHC0	CAPN8	0.185192	0.8606	A6NHC0	CAPN8
P04632	CAPNS1	0.275581	0.620225	P04632	CAPNS1
Q14444-2	CAPRIN1	0.441424	0.38429	Q14444-2;Q14444	CAPRIN1
Q13938	CAPS	0.504774	0.427448	Q13938;Q13938-3	CAPS
Q8WWF8	CAPSL	1.2508	0.710068	Q8WWF8	CAPSL
P52907	CAPZA1	0.0974108	0.773904	P52907	CAPZA1
P47755	CAPZA2	-0.241349	0.514186	P47755;P47755-2	CAPZA2
P47756-2	CAPZB	-0.0204219	0.950658	P47756-2;P47756	CAPZB
Q9Y2V2	CARHSP1	-0.643338	0.573472	Q9Y2V2	CARHSP1
Q86X55-2	CARM1	-0.274214	0.798543	Q86X55-2;Q86X55-1;Q86X55	CARM1
P49589-2	CARS	0.14113	0.705194	P49589-2;P49589;P49589-3	CARS
O15234	CASC3	-0.312154	0.471578	O15234	CASC3
O14936-3	CASK	0.198019	0.882979	O14936-3;O14936;O14936-4;O14936-6;O14936-2;O14936-5	CASK
Q92851-7	NA	NA	NA	Q92851-7;Q92851-3;Q92851-6;Q92851-5;Q92851-2;Q92851;Q92851-4	CASP10
P42574	CASP3	0.284403	0.45273	P42574	CASP3
P49662-2	CASP4	-0.268059	0.779126	P49662-2;P49662;P49662-5;Q6UXS9-3;P49662-4;Q6UXS9	CASP4;CASP12
P55210-4	CASP7	0.758856	0.398067	P55210-4;P55210;P55210-3	CASP7
Q14790-2	CASP8	0.261327	0.582467	Q14790-2;Q14790;Q14790-4;Q14790-9;Q14790-8;Q14790-7;Q14790-3;Q14790-6;Q14790-5	CASP8
P20810-9	CAST	-0.0613781	0.868405	P20810-9;P20810-10;P20810-7;P20810-6;P20810-5;P20810-3	CAST
P04040	CAT	-0.255765	0.547317	P04040	CAT
Q03135-2	CAV1	-0.832818	0.514186	Q03135-2;Q03135	CAV1
Q13951-2	CBFB	0.24255	0.718779	Q13951-2	CBFB
P22681	NA	NA	NA	P22681	CBL
Q9ULV8-2	CBLC	0.228361	0.832684	Q9ULV8-2;Q9ULV8	CBLC
P16152	CBR1	0.0601223	0.913516	P16152;P16152-2	CBR1
O75828	CBR3	0.402181	0.494059	O75828	CBR3
Q8N4T8-2	CBR4	-0.257128	0.728735	Q8N4T8-2;Q8N4T8	CBR4
P0DN79	CBS	0.756831	0.547274	P0DN79;P35520;P35520-2	CBS
Q5JTY5-2	CBWD3	-0.248491	0.576945	Q5JTY5-2;Q9BRT8;Q8IUF1;Q5RIA9;Q5JTY5;Q4V339;Q9BRT8-4;A6NM15;Q5RIA9-3;Q9BRT8-2;Q9BRT8-3	CBWD3;CBWD1;CBWD2;CBWD5;CBWD6;CBWD7
P83916	CBX1	-0.496393	0.201043	P83916	CBX1
Q13185	CBX3	-0.399797	0.500722	Q13185	CBX3
P45973	CBX5	0.199423	0.881709	P45973	CBX5
Q6P1N0	CC2D1A	0.118794	0.809805	Q6P1N0;Q6P1N0-2	CC2D1A
Q5T0F9-2	CC2D1B	0.331222	0.69058	Q5T0F9-2;Q5T0F9-3;Q5T0F9	CC2D1B
Q8IX12-2	CCAR1	0.0328626	0.926167	Q8IX12-2;Q8IX12	CCAR1
Q8N163	CCAR2	0.0363222	0.927147	Q8N163;Q8N163-2	CCAR2
Q6YP21-3	CCBL2	0.108854	0.892283	Q6YP21-3;Q6YP21	CCBL2
Q96ES7	CCDC101	0.197844	0.867968	Q96ES7	CCDC101
Q8WUD4	CCDC12	-0.423578	0.362458	Q8WUD4	CCDC12
Q96CT7	CCDC124	0.195812	0.790609	Q96CT7	CCDC124
Q96JG6	CCDC132	0.745446	0.698807	Q96JG6;Q96JG6-2;Q96JG6-3	CCDC132
Q9H6E4	CCDC134	-0.154629	0.774144	Q9H6E4	CCDC134
Q6PK04	CCDC137	-0.0942667	0.956707	Q6PK04	CCDC137
Q5T9S5-2	NA	NA	NA	Q5T9S5-2;Q5T9S5	CCDC18
Q7Z3E2	CCDC186	0.22408	0.702887	Q7Z3E2	CCDC186
O60826	CCDC22	-0.629647	0.593204	O60826	CCDC22
Q86WR0	CCDC25	0.805975	0.770515	Q86WR0;Q86WR0-2	CCDC25
Q96MW1	CCDC43	-0.0801366	0.825772	Q96MW1	CCDC43
Q96A33-2	CCDC47	0.0550751	0.953686	Q96A33-2;Q96A33	CCDC47
Q8IVM0	CCDC50	0.00621503	0.995125	Q8IVM0;Q8IVM0-2	CCDC50
Q96ER9-2	CCDC51	0.264037	0.491404	Q96ER9-2;Q96ER9	CCDC51
Q4VC31	CCDC58	0.91499	0.446686	Q4VC31	CCDC58
Q16204	CCDC6	-0.186409	0.688783	Q16204	CCDC6
A6NKD9	CCDC85C	0.00365138	0.997287	A6NKD9	CCDC85C
Q9H6F5	CCDC86	0.423929	0.525486	Q9H6F5	CCDC86
Q3V6T2-2	CCDC88A	-0.0834693	0.940542	Q3V6T2-2;Q3V6T2;Q3V6T2-5;Q3V6T2-4;Q3V6T2-3	CCDC88A
Q9P219	CCDC88C	2.03696	0.254733	Q9P219	CCDC88C
Q9Y3X0	CCDC9	0.212272	0.739166	Q9Y3X0	CCDC9
Q96F63	CCDC97	0.188854	0.81318	Q96F63	CCDC97
P14635	CCNB1	-2.06461	0.00471329	P14635;P14635-2	CCNB1
O95067	CCNB2	-0.803565	0.622558	O95067	CCNB2
O75909-1	CCNK	0.145341	0.78463	O75909-1;O75909;O75909-4;O75909-2	CCNK
Q9UK58-4	CCNL1	0.0655016	0.910824	Q9UK58-4;Q9UK58-6;Q9UK58	CCNL1
O60563	CCNT1	-0.0591498	0.882979	O60563	CCNT1
Q8ND76-3	CCNY	0.844067	0.601574	Q8ND76-3;Q8ND76-2;Q8ND76	CCNY
O14618	CCS	0.210966	0.801342	O14618	CCS
P78371	CCT2	-0.0120319	0.973413	P78371;P78371-2	CCT2
P49368	CCT3	-0.0950427	0.877917	P49368;P49368-2	CCT3
P50991	CCT4	-0.0550021	0.885956	P50991;P50991-2	CCT4
P48643	CCT5	0.0116276	0.973202	P48643;P48643-2	CCT5
P40227	CCT6A	0.0644581	0.86507	P40227;P40227-2	CCT6A
Q99832	CCT7	0.0829099	0.785148	Q99832;Q99832-3;Q99832-4;Q99832-2	CCT7
P50990	CCT8	0.158659	0.652405	P50990;P50990-2;P50990-3	CCT8
P86791	CCZ1	-0.32353	0.489581	P86791;P86790	CCZ1;CCZ1B
P48509	CD151	-1.04825	0.301931	P48509	CD151
Q5ZPR3-3	CD276	-0.620954	0.241615	Q5ZPR3-3;Q5ZPR3-4;Q5ZPR3	CD276
Q9Y5K6	CD2AP	0.177592	0.592224	Q9Y5K6	CD2AP
O95400	CD2BP2	0.064573	0.879246	O95400	CD2BP2
O15446	CD3EAP	0.601399	0.398067	O15446;O15446-2	CD3EAP
P16070-18	CD44	-0.27645	0.661653	P16070-18;P16070-12;P16070-14;P16070-13;P16070-11;P16070-10;P16070-16;P16070-8;P16070-17;P16070-6;P16070-4;P16070-3;P16070-7;P16070-5;P16070	CD44
P15529-15	CD46	0.0527655	0.950017	P15529-15;P15529-12;P15529-14;P15529-11;P15529-13;P15529-10;P15529	CD46
P15529-16	CD46	-0.0709646	0.892283	P15529-16;P15529-7;P15529-4;P15529-6;P15529-3;P15529-5;P15529-2	CD46
Q08722-2	CD47	0.236262	0.747349	Q08722-2;Q08722-3;Q08722-4;Q08722	CD47
P13987	CD59	-0.330066	0.542036	P13987	CD59
P60033	CD81	-0.951551	0.55406	P60033	CD81
P21926	CD9	-0.552879	0.179598	P21926	CD9
P48960-2	CD97	-0.353412	0.548723	P48960-2;P48960-3;P48960	CD97
O75794	CDC123	-1.27913	0.0766353	O75794	CDC123
Q12834	CDC20	-3.88016	0.0317201	Q12834	CDC20
Q9UJX2-2	CDC23	-0.415474	0.551484	Q9UJX2-2;Q9UJX2	CDC23
P30260	CDC27	-0.629201	0.353795	P30260;P30260-2	CDC27
Q16543	CDC37	0.0763194	0.810206	Q16543	CDC37
O60508	CDC40	-0.275266	0.700746	O60508	CDC40
P60953	CDC42	-0.801151	0.547274	P60953;P60953-1	CDC42
Q9Y5S2	CDC42BPB	0.0578047	0.892185	Q9Y5S2	CDC42BPB
Q6DT37	CDC42BPG	-3.31932	0.0716759	Q6DT37	CDC42BPG
Q00587-2	CDC42EP1	-0.698283	0.289884	Q00587-2;Q00587	CDC42EP1
Q9H3Q1	CDC42EP4	0.0484653	0.976537	Q9H3Q1	CDC42EP4
Q9NRR3	CDC42SE2	-0.7496	0.195609	Q9NRR3	CDC42SE2
Q99459	CDC5L	0.114752	0.773904	Q99459	CDC5L
Q99741	CDC6	-0.134221	0.926167	Q99741	CDC6
Q6P1J9	CDC73	-0.0713178	0.876913	Q6P1J9	CDC73
Q99618	CDCA3	-4.02091	0.0164232	Q99618	CDCA3
Q53HL2	CDCA8	-2.12444	0.0605628	Q53HL2	CDCA8
P12830	CDH1	-0.40226	0.347069	P12830;P12830-2	CDH1
P22223	CDH3	-1.38527	0.241615	P22223;P22223-2	CDH3
O14735-3	CDIPT	0.354393	0.532731	O14735-3;O14735	CDIPT
P06493	CDK1	-0.151896	0.650709	P06493;P06493-2	CDK1
Q9UQ88-5	CDK11A	-1.01969	0.357539	Q9UQ88-5;Q9UQ88-10;P21127-12;P21127-4;P21127-5;P21127-10;P21127-6;P21127-9;Q9UQ88-4;P21127-8;Q9UQ88-3;Q9UQ88-2;P21127-3;P21127-2;Q9UQ88;P21127;Q9UQ88-8	CDK11A;CDK11B
Q9NYV4-2	CDK12	0.383394	0.538598	Q9NYV4-2;Q9NYV4;Q9NYV4-3	CDK12
Q14004-2	CDK13	1.7094	0.27797	Q14004-2;Q14004	CDK13
P24941-2	CDK2	-0.539728	0.542036	P24941-2;P24941	CDK2
O14519	CDK2AP1	-2.37609	0.21859	O14519;O14519-2	CDK2AP1
P11802-2	CDK4	-5.73282	0.00113077	P11802-2;P11802	CDK4
Q00535	CDK5	0.203956	0.677256	Q00535;Q00535-2	CDK5
Q96SZ6-5	CDK5RAP1	-1.25389	0.592224	Q96SZ6-5;Q96SZ6-2;Q96SZ6-6;Q96SZ6-3;Q96SZ6	CDK5RAP1
Q96JB5	CDK5RAP3	0.0591883	0.909236	Q96JB5;Q96JB5-4;Q96JB5-2;Q96JB5-3	CDK5RAP3
Q00534	CDK6	-0.811715	0.367397	Q00534	CDK6
P50613	CDK7	-0.543561	0.63491	P50613	CDK7
P50750	CDK9	-0.645251	0.470134	P50750;P50750-2	CDK9
Q5VV42	CDKAL1	-0.210071	0.870605	Q5VV42;Q5VV42-2	CDKAL1
O76039-2	CDKL5	-0.255215	0.74362	O76039-2;O76039	CDKL5
P42771	CDKN2A	-2.43303	0.0477417	P42771;P42771-4;P42771-2;P42771-3;P42772	CDKN2A;CDKN2B
Q9NXV6	CDKN2AIP	0.283088	0.668675	Q9NXV6	CDKN2AIP
O95674	CDS2	2.38366	0.542036	O95674	CDS2
Q9UKY7	CDV3	0.246333	0.548723	Q9UKY7;Q9UKY7-2	CDV3
Q03701	CEBPZ	0.346248	0.489831	Q03701	CEBPZ
Q9BXW7-2	CECR5	-0.175601	0.637028	Q9BXW7-2;Q9BXW7	CECR5
Q92879-2	CELF1	-0.0142434	0.976239	Q92879-2;Q92879-3;Q92879-6;Q92879;Q92879-4;Q92879-5	CELF1
P07199	CENPB	1.30067	0.0888879	P07199	CENPB
P49454	CENPF	-3.30499	0.056059	P49454	CENPF
Q9H3R5	CENPH	0.3575	0.636782	Q9H3R5	CENPH
Q7Z7K6-3	CENPV	0.634713	0.296473	Q7Z7K6-3;Q7Z7K6	CENPV
Q5SW79	CEP170	0.00636871	0.996723	Q5SW79;Q5SW79-3;Q5SW79-2	CEP170
Q9Y4F5-3	CEP170B	1.16888	0.0434616	Q9Y4F5-3;Q9Y4F5-2;Q9Y4F5	CEP170B
Q5VT06	CEP350	-0.912864	0.754335	Q5VT06	CEP350
Q9BYV8-5	NA	NA	NA	Q9BYV8-5;Q9BYV8-2;Q9BYV8	CEP41
Q53EZ4	CEP55	-0.820287	0.505571	Q53EZ4;Q53EZ4-2	CEP55
Q6P2H3-2	CEP85	1.03671	0.0605628	Q6P2H3-2;Q6P2H3;Q6P2H3-3;Q6P2H3-4	CEP85
Q96G23	CERS2	0.332794	0.433643	Q96G23	CERS2
Q6ZMG9	CERS6	-0.00913525	0.989168	Q6ZMG9;Q6ZMG9-2	CERS6
P41208	CETN2	-0.812815	0.398067	P41208	CETN2
Q9Y6A4	CFAP20	-0.592357	0.381242	Q9Y6A4	CFAP20
P00751-2	NA	NA	NA	P00751-2;P00751	CFB
Q9UEE9-2	CFDP1	-0.602689	0.335674	Q9UEE9-2;Q9UEE9	CFDP1
P23528	CFL1	0.173103	0.749218	P23528	CFL1
Q9Y281	CFL2	0.0344672	0.953103	Q9Y281;Q9Y281-3	CFL2
P13569-2	CFTR	-0.992246	0.471578	P13569-2;P13569	CFTR
Q9P2M7	CGN	-0.176338	0.592423	Q9P2M7;Q9P2M7-2	CGN
Q0VF96	CGNL1	2.44517	0.734761	Q0VF96;Q0VF96-2	CGNL1
Q99674	CGREF1	-1.06933	0.041037	Q99674;Q99674-4;Q99674-5	CGREF1
Q8WUX2	CHAC2	0.85107	0.366785	Q8WUX2	CHAC2
Q13111-2	CHAF1A	-4.39851	0.0582325	Q13111-2;Q13111-3;Q13111	CHAF1A
Q13112	CHAF1B	-0.820247	0.453963	Q13112	CHAF1B
Q96JM3	CHAMP1	-1.57197	0.206458	Q96JM3	CHAMP1
Q96BP2	CHCHD1	0.140233	0.800532	Q96BP2	CHCHD1
Q9Y6H1	CHCHD2	-2.11249	0.00676251	Q9Y6H1;Q5T1J5	CHCHD2;CHCHD2P9
Q9NX63	CHCHD3	0.35601	0.646121	Q9NX63	CHCHD3
Q8N4Q1	CHCHD4	0.669901	0.21859	Q8N4Q1;Q8N4Q1-2	CHCHD4
Q9BRQ6	CHCHD6	0.0724206	0.889298	Q9BRQ6	CHCHD6
O14646-2	CHD1	0.37501	0.465083	O14646-2;O14646	CHD1
Q86WJ1-4	CHD1L	-0.330734	0.845183	Q86WJ1-4;Q86WJ1-2;Q86WJ1;Q86WJ1-3	CHD1L
Q14839	CHD4	-0.31682	0.687744	Q14839;Q14839-2	CHD4
Q8NE62	CHDH	0.0895835	0.825469	Q8NE62	CHDH
O96017-13	CHEK2	-1.00591	0.427448	O96017-13;O96017-4;O96017-12;O96017;O96017-9;O96017-11	CHEK2
Q8IWX8	CHERP	0.214802	0.688783	Q8IWX8	CHERP
Q9BWS9-3	CHID1	-0.307373	0.561827	Q9BWS9-3;Q9BWS9;Q9BWS9-2	CHID1
P24386	CHM	-1.38122	0.416049	P24386	CHM
Q9HD42	CHMP1A	-0.633408	0.547445	Q9HD42	CHMP1A
O43633	CHMP2A	-0.122616	0.848457	O43633	CHMP2A
Q9UQN3	CHMP2B	0.343006	0.90923	Q9UQN3	CHMP2B
Q9Y3E7-2	CHMP3	-0.0506081	0.95761	Q9Y3E7-2;Q9Y3E7;Q9Y3E7-3;Q9Y3E7-4	CHMP3
Q9BY43	CHMP4A	0.408382	0.590555	Q9BY43;Q9BY43-2	CHMP4A
Q9H444	CHMP4B	0.236263	0.748722	Q9H444	CHMP4B
Q9NZZ3-2	CHMP5	-0.0454941	0.909956	Q9NZZ3-2;Q9NZZ3	CHMP5
Q96FZ7	CHMP6	0.144347	0.801342	Q96FZ7	CHMP6
Q8WUX9	CHMP7	-0.0911277	0.949438	Q8WUX9	CHMP7
Q9UHD1	CHORDC1	-0.378734	0.688783	Q9UHD1;Q9UHD1-2	CHORDC1
Q99653	CHP1	0.335454	0.525749	Q99653	CHP1
Q9NRG0	CHRAC1	0.289551	0.622558	Q9NRG0	CHRAC1
Q8WVB6	CHTF18	-0.222241	0.907724	Q8WVB6;Q8WVB6-2;Q8WVB6-3	CHTF18
Q9Y3Y2-4	CHTOP	-0.133425	0.707815	Q9Y3Y2-4;Q9Y3Y2;Q9Y3Y2-3	CHTOP
O76071	CIAO1	-2.10334	0.357721	O76071	CIAO1
Q6FI81-3	CIAPIN1	0.219297	0.677256	Q6FI81-3;Q6FI81	CIAPIN1
Q99828	CIB1	-0.120319	0.914262	Q99828;Q99828-2	CIB1
Q14011	CIRBP	-0.0389459	0.949438	Q14011;Q14011-2	CIRBP
Q969X6	CIRH1A	-0.22419	0.813182	Q969X6;Q969X6-2;Q969X6-3	CIRH1A
Q9NZ45	CISD1	-0.109407	0.762328	Q9NZ45	CISD1
Q8N5K1	CISD2	-0.72251	0.601574	Q8N5K1	CISD2
P0C7P0	CISD3	-0.576444	0.58033	P0C7P0	CISD3
O14578-3	CIT	1.33557	0.470134	O14578-3;O14578;O14578-4	CIT
Q8WWK9-4	CKAP2	0.053345	0.929852	Q8WWK9-4;Q8WWK9-6;Q8WWK9-5;Q8WWK9	CKAP2
Q07065	CKAP4	0.0863799	0.819153	Q07065	CKAP4
Q14008-2	CKAP5	-0.158029	0.784874	Q14008-2;Q14008;Q14008-3	CKAP5
P12277	CKB	-1.48762	0.185156	P12277	CKB
P61024	CKS1B	-1.83983	0.00810138	P61024	CKS1B
Q7Z460-2	CLASP1	-0.24683	0.554016	Q7Z460-2;Q7Z460-4;Q7Z460-5;Q7Z460-3;Q7Z460	CLASP1
O75122-3	CLASP2	0.0790441	0.910588	O75122-3;O75122	CLASP2
Q96S66-4	CLCC1	2.17873	0.584703	Q96S66-4;Q96S66-3;Q96S66-2;Q96S66	CLCC1
O95832	CLDN1	-0.446681	0.470134	O95832	CLDN1
P57739	CLDN2	0.0511646	0.950654	P57739	CLDN2
Q96B33	CLDN23	-1.49566	0.613201	Q96B33	CLDN23
O00299	CLIC1	0.236421	0.588549	O00299	CLIC1
Q9Y696	CLIC4	-0.601115	0.335629	Q9Y696	CLIC4
Q14677-3	CLINT1	-0.0597021	0.92236	Q14677-3;Q14677-2	CLINT1
P30622-2	CLIP1	0.44342	0.302396	P30622-2;P30622-1;P30622	CLIP1
Q9UDT6-2	CLIP2	1.16163	0.218218	Q9UDT6-2;Q9UDT6	CLIP2
P49761-3	CLK3	0.458178	0.860593	P49761-3;P49761-1;P49761	CLK3
Q96JQ2	CLMN	0.066077	0.84676	Q96JQ2	CLMN
Q9NWW5	CLN6	0.393668	0.837816	Q9NWW5	CLN6
P54105	CLNS1A	-0.198726	0.704865	P54105	CLNS1A
Q9H078-4	CLPB	0.187398	0.715743	Q9H078-4;Q9H078-2;Q9H078	CLPB
Q16740	CLPP	0.119372	0.954854	Q16740	CLPP
O96005	CLPTM1	0.011103	0.989168	O96005;O96005-4;O96005-3	CLPTM1
Q96KA5-2	CLPTM1L	-0.484831	0.688783	Q96KA5-2;Q96KA5	CLPTM1L
O76031	CLPX	-0.225054	0.732425	O76031	CLPX
P09496-2	CLTA	0.250324	0.478027	P09496-2;P09496-4;P09496-3;P09496;P09496-5	CLTA
Q00610-2	CLTC	-0.113583	0.82255	Q00610-2;Q00610	CLTC
P10909-3	CLU	-2.43645	0.00549877	P10909-3;P10909-4;P10909;P10909-5;P10909-2	CLU
O75153	CLUH	0.112987	0.766376	O75153	CLUH
Q8NFW8	CMAS	-1.2062	0.50645	Q8NFW8;Q8NFW8-2	CMAS
Q96DG6	CMBL	-0.139209	0.879859	Q96DG6	CMBL
Q7Z7K0	CMC1	-0.532986	0.759918	Q7Z7K0	CMC1
P30085	CMPK1	0.199017	0.583514	P30085	CMPK1
Q9NX76	CMTM6	1.25526	0.526422	Q9NX76	CMTM6
Q96FZ5-2	CMTM7	0.20828	0.704865	Q96FZ5-2;Q96FZ5	CMTM7
Q8N1G2	CMTR1	0.111087	0.907724	Q8N1G2	CMTR1
P62633-2	CNBP	1.51643	0.654079	P62633-2;P62633;P62633-7;P62633-3;P62633-8;P62633-5;P62633-4;P62633-6	CNBP
Q96KP4	CNDP2	0.456485	0.378429	Q96KP4;Q96KP4-2	CNDP2
Q8N9A8-3	NA	NA	NA	Q8N9A8-3;Q8N9A8	CNEP1R1
Q969H4-2	NA	NA	NA	Q969H4-2;Q969H4	CNKSR1
Q99439	CNN2	0.0151746	0.982775	Q99439;Q99439-2	CNN2
Q15417	CNN3	-0.624133	0.422942	Q15417;Q15417-3;Q15417-2	CNN3
Q6P4Q7	CNNM4	-0.360478	0.489831	Q6P4Q7	CNNM4
A5YKK6	CNOT1	-0.175027	0.605243	A5YKK6;A5YKK6-2;A5YKK6-3;A5YKK6-4	CNOT1
Q9H9A5-2	CNOT10	-0.865113	0.560941	Q9H9A5-2;Q9H9A5;Q9H9A5-4;Q9H9A5-3;Q9H9A5-6;Q9H9A5-5	CNOT10
Q9UKZ1	CNOT11	-0.410451	0.478027	Q9UKZ1	CNOT11
Q9NZN8-4	CNOT2	0.261297	0.583326	Q9NZN8-4;Q9NZN8;Q9NZN8-2;Q9NZN8-5	CNOT2
O75175-2	CNOT3	-0.585165	0.257454	O75175-2;O75175;O75175-3	CNOT3
Q9UFF9-2	CNOT8	-0.82988	0.362458	Q9UFF9-2;Q9UFF9-3;Q9UFF9	CNOT8
P09543-2	CNP	-0.400479	0.699419	P09543-2;P09543	CNP
Q9Y2B0	CNPY2	0.260998	0.598188	Q9Y2B0	CNPY2
Q9BT09	CNPY3	0.152236	0.810063	Q9BT09	CNPY3
O94779-4	CNTN5	-0.713858	0.268092	O94779-4;O94779-2;O94779	CNTN5
Q9Y2R0	COA3	-0.348492	0.494059	Q9Y2R0	COA3
Q5JTJ3-3	COA6	-0.938482	0.684524	Q5JTJ3-3;Q5JTJ3;Q5JTJ3-2	COA6
Q96BR5	COA7	0.382632	0.499548	Q96BR5	COA7
Q13057	COASY	0.12631	0.761001	Q13057;Q13057-2	COASY
O75128-6	COBL	0.0718967	0.92236	O75128-6;O75128-3;O75128;O75128-7;O75128-2	COBL
Q53SF7-4	COBLL1	-0.140233	0.979981	Q53SF7-4;Q53SF7-3;Q53SF7-2;Q53SF7	COBLL1
Q8WTW3	COG1	0.487521	0.547274	Q8WTW3	COG1
Q14746-2	COG2	0.426354	0.547862	Q14746-2;Q14746	COG2
Q96JB2	COG3	0.0631164	0.910824	Q96JB2	COG3
Q9H9E3	COG4	0.151542	0.78707	Q9H9E3;Q9H9E3-3;Q9H9E3-2	COG4
Q9UP83	COG5	-0.0672121	0.973662	Q9UP83;Q9UP83-2;Q9UP83-3	COG5
Q9Y2V7	COG6	1.04449	0.419014	Q9Y2V7;Q9Y2V7-2	COG6
P38432	COIL	-1.09683	0.50645	P38432	COIL
P39060-2	COL18A1	-1.62008	0.0928063	P39060-2;P39060-1;P39060	COL18A1
Q9Y5P4-2	COL4A3BP	-0.0447712	0.940542	Q9Y5P4-2;Q9Y5P4;Q9Y5P4-3	COL4A3BP
P12109	COL6A1	0.24764	0.820392	P12109	COL6A1
Q8NBJ5	COLGALT1	0.194907	0.631982	Q8NBJ5	COLGALT1
Q8N668	COMMD1	-0.764961	0.631982	Q8N668;Q8N668-2	COMMD1
Q9Y6G5	COMMD10	0.0483688	0.947468	Q9Y6G5	COMMD10
Q86X83-2	COMMD2	-0.468842	0.362458	Q86X83-2;Q86X83	COMMD2
Q9UBI1	COMMD3	-0.401957	0.601407	Q9UBI1	COMMD3
Q9H0A8	COMMD4	-0.843393	0.375242	Q9H0A8;Q9H0A8-3;Q9H0A8-2	COMMD4
Q86VX2-2	NA	NA	NA	Q86VX2-2;Q86VX2	COMMD7
Q9P000-2	COMMD9	-0.219125	0.903407	Q9P000-2;Q9P000	COMMD9
P21964-2	COMT	-0.396663	0.419014	P21964-2;P21964	COMT
Q86VU5	COMTD1	-0.481989	0.598681	Q86VU5	COMTD1
P53621	COPA	0.247928	0.531531	P53621;P53621-2	COPA
P53618	COPB1	-0.0342	0.954719	P53618	COPB1
P35606-2	COPB2	-0.137978	0.726039	P35606-2;P35606	COPB2
O14579	COPE	-0.521993	0.706163	O14579;O14579-2;O14579-3	COPE
Q9Y678	COPG1	0.29516	0.478027	Q9Y678	COPG1
Q9UBF2	COPG2	0.185243	0.738287	Q9UBF2;Q9UBF2-2	COPG2
P61201	COPS2	-0.342514	0.739195	P61201;P61201-2	COPS2
Q9UNS2	COPS3	0.174863	0.706317	Q9UNS2;Q9UNS2-2	COPS3
Q9BT78	COPS4	0.121669	0.687744	Q9BT78;Q9BT78-2	COPS4
Q92905	COPS5	0.39004	0.489831	Q92905	COPS5
Q7L5N1	COPS6	-0.321265	0.643839	Q7L5N1	COPS6
Q9UBW8	COPS7A	-0.125771	0.867968	Q9UBW8	COPS7A
Q9H9Q2	COPS7B	0.0836856	0.852492	Q9H9Q2;Q9H9Q2-2;Q9H9Q2-3	COPS7B
Q99627-2	COPS8	0.0325316	0.945263	Q99627-2;Q99627	COPS8
P61923	COPZ1	-0.416393	0.690167	P61923;P61923-4;P61923-5	COPZ1
Q9NZJ6	COQ3	0.151639	0.845183	Q9NZJ6	COQ3
Q5HYK3	COQ5	-1.00962	0.547862	Q5HYK3;Q5HYK3-2	COQ5
Q9Y2Z9-3	COQ6	0.887363	0.072822	Q9Y2Z9-3;Q9Y2Z9;Q9Y2Z9-2	COQ6
O75208	COQ9	0.317964	0.413762	O75208	COQ9
P31146	CORO1A	0.196231	0.598681	P31146	CORO1A
Q9BR76	CORO1B	0.254857	0.687744	Q9BR76	CORO1B
Q9ULV4	CORO1C	0.0788679	0.837326	Q9ULV4;Q9ULV4-2;Q9ULV4-3	CORO1C
P57737-3	CORO7	-2.83826	0.309149	P57737-3;P57737-4;P57737;P57737-2	CORO7
Q14019	COTL1	0.298013	0.547862	Q14019	COTL1
Q14061	COX17	0.322303	0.471578	Q14061	COX17
P13073	COX4I1	0.165168	0.668122	P13073	COX4I1
P20674	COX5A	-0.508539	0.353795	P20674	COX5A
P10606	COX5B	0.358175	0.478027	P10606	COX5B
P14854	COX6B1	-1.84084	0.271266	P14854	COX6B1
P09669	COX6C	-0.370334	0.593204	P09669	COX6C
P14406	COX7A2	0.0169036	0.979981	P14406	COX7A2
O14548	COX7A2L	-0.247622	0.626114	O14548	COX7A2L
O75976	CPD	-1.39348	0.0146023	O75976;O75976-2	CPD
Q99829	CPNE1	-0.307206	0.505737	Q99829	CPNE1
O75131	CPNE3	-0.341839	0.721081	O75131	CPNE3
P36551	CPOX	-0.173137	0.670102	P36551	CPOX
Q10570	CPSF1	-0.450999	0.60296	Q10570	CPSF1
Q9P2I0	CPSF2	-0.265626	0.716384	Q9P2I0	CPSF2
Q9UKF6	CPSF3	-1.12854	0.582476	Q9UKF6	CPSF3
O95639-3	CPSF4	0.634784	0.463155	O95639-3;O95639-2;O95639	CPSF4
Q16630-3	CPSF6	-0.43901	0.597691	Q16630-3;Q16630;Q16630-2	CPSF6
Q8N684-2	CPSF7	0.366926	0.453499	Q8N684-2;Q8N684;Q8N684-3	CPSF7
P50416	CPT1A	0.354769	0.489831	P50416;P50416-2	CPT1A
P23786	CPT2	-0.0858624	0.907705	P23786	CPT2
Q9H3G5	CPVL	1.22034	0.172817	Q9H3G5	CPVL
P29373	CRABP2	0.580057	0.650709	P29373	CRABP2
P82279-4	NA	NA	NA	P82279-4;P82279-3;P82279-2;P82279	CRB1
P16220-2	CREB1	0.113642	0.907705	P16220-2;P16220;P16220-3	CREB1
Q96HD1	CRELD1	0.000201275	0.99996	Q96HD1;Q96HD1-2	CRELD1
Q6UXH1-3	CRELD2	-0.0276812	0.95169	Q6UXH1-3;Q6UXH1-2;Q6UXH1-4;Q6UXH1;Q6UXH1-6;Q6UXH1-5	CRELD2
P52943	CRIP2	0.284279	0.746349	P52943;P52943-2	CRIP2
P46108	CRK	-0.152459	0.842648	P46108	CRK
P46109	CRKL	0.147822	0.702887	P46109	CRKL
Q9BZJ0-2	CRNKL1	-0.629321	0.622828	Q9BZJ0-2;Q9BZJ0-3;Q9BZJ0	CRNKL1
Q5TZA2-2	CROCC	0.416504	0.514186	Q5TZA2-2;Q5TZA2	CROCC
O75718	CRTAP	-0.764449	0.296473	O75718	CRTAP
Q14894	CRYM	-0.233265	0.800532	Q14894	CRYM
Q08257	CRYZ	0.287767	0.556856	Q08257;Q08257-3	CRYZ
O95825	CRYZL1	-1.40056	0.279408	O95825;O95825-2	CRYZL1
O75390	CS	0.231682	0.583514	O75390	CS
O75534	CSDE1	0.00987519	0.979781	O75534;O75534-4;O75534-2;O75534-3	CSDE1
P55060-3	CSE1L	0.769169	0.673332	P55060-3;P55060;P55060-4	CSE1L
P41240	CSK	0.107617	0.90411	P41240	CSK
P48729	CSNK1A1	-0.512259	0.549661	P48729;P48729-2	CSNK1A1
P48729-3	NA	NA	NA	P48729-3	CSNK1A1
P49674	CSNK1E	1.47474	0.0286064	P49674;P48730-2;P48730	CSNK1E;CSNK1D
P68400	CSNK2A1	-0.869972	0.582476	P68400;Q8NEV1	CSNK2A1;CSNK2A3
P19784	CSNK2A2	-0.123747	0.910909	P19784	CSNK2A2
P67870	CSNK2B	0.101202	0.763058	P67870	CSNK2B
P21291	CSRP1	-0.639175	0.686082	P21291	CSRP1
P04080	CSTB	-0.110708	0.918662	P04080	CSTB
Q05048	CSTF1	-0.114851	0.840515	Q05048	CSTF1
P33240-2	CSTF2	0.254277	0.612413	P33240-2;P33240	CSTF2
Q9H0L4	CSTF2T	-3.15653	0.0688535	Q9H0L4	CSTF2T
Q12996	CSTF3	0.0147108	0.967196	Q12996	CSTF3
O15320-8	CTAGE5	0.330852	0.590051	O15320-8;O15320-4;O15320-3;O15320-10;O15320;Q96PC5;O15320-9;O15320-6;O15320-7;O15320-2;O15320-5	CTAGE5;MIA2
Q13363	CTBP1	-0.0830375	0.936533	Q13363;Q13363-2	CTBP1
P56545	NA	NA	NA	P56545;P56545-2	CTBP2
P49711	CTCF	-4.47311	0.011263	P49711	CTCF
P32929-3	CTH	-0.526728	0.478027	P32929-3;P32929;P32929-2	CTH
P35221	CTNNA1	-0.386127	0.300201	P35221;P35221-2;P35221-3	CTNNA1
P26232-2	NA	NA	NA	P26232-2;P26232-5;P26232;P26232-3	CTNNA2
P35222	CTNNB1	-0.33138	0.547274	P35222	CTNNB1
Q8WYA6	CTNNBL1	-0.567195	0.559299	Q8WYA6;Q8WYA6-4;Q8WYA6-3;Q8WYA6-2	CTNNBL1
O60716-5	CTNND1	0.0387171	0.904366	O60716-5;O60716-3;O60716-21;O60716-19;O60716-13;O60716-11;O60716-8;O60716-7;O60716-2;O60716;O60716-24;O60716-23;O60716-16;O60716-18;O60716-15;O60716-17;O60716-10;O60716-9;O60716-6;O60716-4;O60716-22;O60716-20;O60716-14;O60716-12;O60716-29;O60716-27;O60716-32;O60716-31;O60716-26;O60716-25;O60716-30;O60716-28	CTNND1
P17812	CTPS1	-0.0282014	0.948728	P17812;P17812-2	CTPS1
Q9NRF8	CTPS2	-0.0737186	0.926167	Q9NRF8	CTPS2
Q6PD62	CTR9	-1.05481	0.0190459	Q6PD62	CTR9
P10619-2	CTSA	0.579994	0.367397	P10619-2;P10619	CTSA
P07858	CTSB	-0.578267	0.721081	P07858	CTSB
P53634	CTSC	-0.382971	0.576945	P53634	CTSC
P07339	CTSD	-0.178547	0.583514	P07339	CTSD
P14091-2	CTSE	0.28166	0.505737	P14091-2;P14091-1;P14091	CTSE
P09668	CTSH	-0.0382189	0.955525	P09668	CTSH
P25774-2	CTSS	0.957621	0.296473	P25774-2;P25774	CTSS
Q9UBR2	CTSZ	0.0148552	0.979781	Q9UBR2	CTSZ
Q14247	CTTN	0.219058	0.542036	Q14247	CTTN
Q14247-3	CTTN	0.204479	0.824194	Q14247-3;Q14247-2	CTTN
Q9P2B4	CTTNBP2NL	0.0821378	0.879955	Q9P2B4	CTTNBP2NL
Q13616	CUL1	-0.0792062	0.904417	Q13616	CUL1
Q13617	CUL2	-0.0203622	0.982024	Q13617;Q13617-2	CUL2
Q13618-2	CUL3	-0.00070567	0.999504	Q13618-2;Q13618;Q13618-3	CUL3
Q13619	CUL4A	0.207683	0.773904	Q13619;Q13619-2	CUL4A
Q13620-1	CUL4B	-0.434991	0.405182	Q13620-1;Q13620;Q13620-3	CUL4B
Q93034	CUL5	0.192797	0.748087	Q93034	CUL5
O60888-3	CUTA	-0.163836	0.793647	O60888-3;O60888;O60888-2	CUTA
P39880-3	CUX1	-0.512235	0.550256	P39880-3;P39880-6;P39880-4;P39880-5;P39880-2;P39880	CUX1
Q9P013	CWC15	0.0740326	0.848231	Q9P013	CWC15
Q9HCG8	CWC22	-0.278705	0.555336	Q9HCG8	CWC22
Q9NXE8	NA	NA	NA	Q9NXE8	CWC25
Q6UX04	CWC27	0.451793	0.768797	Q6UX04;Q6UX04-2	CWC27
Q69YN2	CWF19L1	0.751335	0.532731	Q69YN2;Q69YN2-3	CWF19L1
P78310-2	CXADR	-0.749557	0.11574	P78310-2;P78310-6;P78310;P78310-7;P78310-3;P78310-4;P78310-5	CXADR
P42830	CXCL5	-2.5258	0.0475358	P42830	CXCL5
Q9H5V9-2	CXorf56	-0.175094	0.811477	Q9H5V9-2;Q9H5V9-3;Q9H5V9	CXorf56
P00167-2	CYB5A	-0.202448	0.832053	P00167-2;P00167;P00167-3	CYB5A
O43169	CYB5B	-0.0903765	0.954816	O43169	CYB5B
Q9UHQ9	CYB5R1	0.207121	0.81318	Q9UHQ9	CYB5R1
Q6BCY4-2	CYB5R2	0.292307	0.867213	Q6BCY4-2;Q6BCY4	CYB5R2
P00387-2	CYB5R3	0.0158967	0.966844	P00387-2;P00387;P00387-3	CYB5R3
P13498	CYBA	-0.88417	0.0986812	P13498	CYBA
P08574	CYC1	-0.517601	0.699647	P08574	CYC1
P99999	CYCS	0.385559	0.45273	P99999	CYCS
Q7L576	CYFIP1	-0.134485	0.801791	Q7L576;Q7L576-2	CYFIP1
Q96F07-2	CYFIP2	-0.355939	0.867968	Q96F07-2;Q96F07	CYFIP2
Q07973-3	CYP24A1	-2.1411	0.0881654	Q07973-3;Q07973;Q07973-2	CYP24A1
Q08477-2	CYP4F3	-0.239857	0.766068	Q08477-2;Q08477;P78329;Q9HCS2	CYP4F3;CYP4F2;CYP4F12
Q16850	CYP51A1	-0.993141	0.296473	Q16850;Q16850-2	CYP51A1
Q8N465	D2HGDH	0.37352	0.670102	Q8N465;Q8N465-2;Q8N465-3	D2HGDH
O75553-2	NA	NA	NA	O75553-2;O75553-3;O75553-4;O75553-5;O75553-6;O75553	DAB1
Q5VWQ8-3	DAB2IP	5.16427	0.00107754	Q5VWQ8-3;Q5VWQ8-4;Q5VWQ8-2;Q5VWQ8-5;Q5VWQ8	DAB2IP
P61803	DAD1	-0.51256	0.583933	P61803	DAD1
Q14118	DAG1	0.130552	0.889583	Q14118	DAG1
Q8NCG7-2	DAGLB	0.377495	0.549932	Q8NCG7-2;Q8NCG7-4;Q8NCG7	DAGLB
Q3LXA3	DAK	0.0742055	0.888196	Q3LXA3;Q3LXA3-2	DAK
P51398-2	DAP3	-0.291372	0.589396	P51398-2;P51398-3;P51398	DAP3
P14868	DARS	0.08658	0.793284	P14868;P14868-2	DARS
Q6PI48	DARS2	-0.320108	0.705194	Q6PI48	DARS2
Q9UER7-3	DAXX	0.193169	0.814783	Q9UER7-3;Q9UER7;Q9UER7-5;Q9UER7-4;Q9UER7-2	DAXX
Q96EP5-2	DAZAP1	-0.0702411	0.85518	Q96EP5-2;Q96EP5	DAZAP1
P07108	DBI	0.181522	0.646406	P07108;P07108-3;P07108-2;P07108-4;P07108-5	DBI
Q16643	DBN1	0.225697	0.543059	Q16643;Q16643-3;Q16643-2	DBN1
Q9UJU6	DBNL	0.456271	0.6129	Q9UJU6;Q9UJU6-5	DBNL
Q9UJU6-2	DBNL	0.234517	0.619055	Q9UJU6-2;Q9UJU6-3;Q9UJU6-6;Q9UJU6-4	DBNL
Q9UK59-2	DBR1	0.156362	0.914262	Q9UK59-2;Q9UK59	DBR1
P11182	DBT	-0.602266	0.38429	P11182	DBT
Q58WW2	NA	NA	NA	Q58WW2;Q58WW2-2;Q58WW2-4;Q58WW2-3	DCAF6
P61962	DCAF7	-4.55852	0.00269294	P61962	DCAF7
Q96PD2	DCBLD2	-0.309224	0.6129	Q96PD2;Q96PD2-2	DCBLD2
Q9UHG0	DCDC2	-0.968098	0.0367099	Q9UHG0	DCDC2
P27707	DCK	-0.0819998	0.868257	P27707	DCK
Q9NPI6-2	DCP1A	0.49319	0.309149	Q9NPI6-2;Q9NPI6	DCP1A
Q96C86	DCPS	-0.106698	0.810206	Q96C86	DCPS
P32321	DCTD	-0.609611	0.596945	P32321;P32321-2	DCTD
Q14203-3	DCTN1	-0.546229	0.308306	Q14203-3;Q14203-4;Q14203-6;Q14203;Q14203-5;Q14203-2	DCTN1
Q13561	DCTN2	-0.157974	0.759682	Q13561;Q13561-3;Q13561-2	DCTN2
Q9UJW0	DCTN4	-0.0132081	0.985926	Q9UJW0;Q9UJW0-3;Q9UJW0-2	DCTN4
Q9BTE1	DCTN5	0.0926812	0.907705	Q9BTE1;Q9BTE1-3;Q9BTE1-2	DCTN5
O00399	DCTN6	-0.285889	0.67304	O00399	DCTN6
Q9H773	DCTPP1	-0.00263365	0.997287	Q9H773	DCTPP1
Q96GG9	DCUN1D1	-0.206086	0.646121	Q96GG9	DCUN1D1
Q9BTE7	DCUN1D5	-0.580494	0.637773	Q9BTE7	DCUN1D5
Q7Z4W1	DCXR	0.165273	0.78707	Q7Z4W1	DCXR
O94760	DDAH1	0.0580551	0.851821	O94760;O94760-2	DDAH1
O95865	DDAH2	0.148863	0.784874	O95865	DDAH2
Q16531	DDB1	-0.587244	0.353795	Q16531	DDB1
Q5TDH0	DDI2	0.206742	0.683462	Q5TDH0;Q5TDH0-3;Q5TDH0-2	DDI2
P39656-3	DDOST	-0.0518042	0.90923	P39656-3;P39656;P39656-2	DDOST
Q08345-2	DDR1	-1.55461	0.23699	Q08345-2;Q08345-6;Q08345;Q08345-5	DDR1
Q96HY6	DDRGK1	-0.110024	0.843895	Q96HY6;Q96HY6-2	DDRGK1
P30046	DDT	-1.7951	0.588923	P30046;P30046-2;A6NHG4	DDT;DDTL
Q92499	DDX1	-0.107609	0.868405	Q92499;Q92499-3;Q92499-2	DDX1
Q13206	DDX10	0.0072023	0.986079	Q13206	DDX10
Q92841	DDX17	0.12819	0.726737	Q92841;Q92841-1;Q92841-3;Q92841-2	DDX17
Q9NVP1	DDX18	-0.00377183	0.995562	Q9NVP1	DDX18
Q9NUU7	DDX19A	0.191211	0.683995	Q9NUU7;Q9NUU7-2	DDX19A
Q9UMR2	DDX19B	-0.812242	0.54048	Q9UMR2;Q9UMR2-2;Q9UMR2-4;Q9UMR2-3	DDX19B
Q9UHI6	DDX20	-0.0875467	0.847863	Q9UHI6;Q9UHI6-2	DDX20
Q9NR30	DDX21	0.458215	0.296473	Q9NR30;Q9NR30-2	DDX21
Q9BUQ8	DDX23	0.316456	0.538598	Q9BUQ8	DDX23
Q9GZR7	DDX24	0.190462	0.687744	Q9GZR7;Q9GZR7-2	DDX24
Q96GQ7	DDX27	0.244389	0.643443	Q96GQ7	DDX27
Q9NUL7	DDX28	0.107383	0.907705	Q9NUL7	DDX28
O00148	DDX39A	-0.831751	0.646656	O00148;O00148-2;O00148-3	DDX39A
Q13838	DDX39B	-0.300694	0.676889	Q13838;Q13838-2	DDX39B
O00571	DDX3X	0.119832	0.704865	O00571;O00571-2	DDX3X
O15523-2	DDX3Y	0.577396	0.259284	O15523-2;O15523	DDX3Y
Q9UJV9	DDX41	-1.02649	0.4743	Q9UJV9	DDX41
Q86XP3	DDX42	-0.0137134	0.975719	Q86XP3;Q86XP3-2	DDX42
Q7L014	DDX46	0.115839	0.786371	Q7L014	DDX46
Q9H0S4	DDX47	-0.0222478	0.974529	Q9H0S4;Q9H0S4-2	DDX47
Q9Y6V7	DDX49	-0.598401	0.478491	Q9Y6V7	DDX49
P17844	DDX5	0.226855	0.547862	P17844;P17844-2	DDX5
Q9BQ39	DDX50	-0.0756619	0.894742	Q9BQ39	DDX50
Q8N8A6	DDX51	0.173631	0.809688	Q8N8A6	DDX51
Q9Y2R4	DDX52	-0.903011	0.340921	Q9Y2R4	DDX52
Q8TDD1-2	DDX54	0.13656	0.845183	Q8TDD1-2;Q8TDD1	DDX54
Q8NHQ9	DDX55	-0.206521	0.846779	Q8NHQ9	DDX55
Q9NY93-2	DDX56	2.49263	0.00879323	Q9NY93-2;Q9NY93	DDX56
P26196	DDX6	-0.0496023	0.886843	P26196	DDX6
Q16698-2	DECR1	-0.0601722	0.868405	Q16698-2;Q16698	DECR1
P35659	DEK	-0.0150227	0.979781	P35659;P35659-2	DEK
O43583	DENR	0.273896	0.54974	O43583	DENR
Q8WUY9-2	DEPDC1B	-1.22553	0.12084	Q8WUY9-2;Q8WUY9	DEPDC1B
Q9Y315	DERA	0.172511	0.676889	Q9Y315	DERA
Q9BUN8-2	DERL1	-0.657685	0.585896	Q9BUN8-2;Q9BUN8	DERL1
Q9GZP9	DERL2	0.294622	0.543059	Q9GZP9	DERL2
O00273	DFFA	-0.037154	0.923871	O00273;O00273-2	DFFA
O75907	DGAT1	4.26597	0.00107754	O75907	DGAT1
Q96DF8	NA	NA	NA	Q96DF8	DGCR14
P23743	DGKA	1.23059	0.601574	P23743;P23743-2;P23743-3	DGKA
Q16854-2	DGUOK	-1.10332	0.0974847	Q16854-2;Q16854	DGUOK
Q15392-2	DHCR24	-0.0618646	0.955342	Q15392-2;Q15392	DHCR24
Q9UBM7	DHCR7	0.677362	0.45088	Q9UBM7	DHCR7
P00374	DHFR	-0.206232	0.585896	P00374;P00374-2	DHFR
Q02127	DHODH	0.141841	0.839321	Q02127	DHODH
P49366-2	DHPS	-0.0246652	0.968821	P49366-2;P49366	DHPS
Q6UWP2	DHRS11	1.46097	0.591332	Q6UWP2;Q6UWP2-2	DHRS11
Q9BTZ2-8	DHRS4	-0.213559	0.759682	Q9BTZ2-8;Q9BTZ2-4;Q9BTZ2;Q9BTZ2-3;Q9BTZ2-7;Q9BTZ2-2;Q9BTZ2-5	DHRS4
Q9Y394-2	DHRS7	0.375979	0.507142	Q9Y394-2;Q9Y394	DHRS7
Q6IAN0	DHRS7B	0.122823	0.766376	Q6IAN0	DHRS7B
Q96HY7	DHTKD1	-0.204872	0.768797	Q96HY7	DHTKD1
O43143	DHX15	0.0211549	0.963417	O43143	DHX15
O60231	DHX16	0.129599	0.731707	O60231	DHX16
Q7Z478	DHX29	0.167443	0.790609	Q7Z478	DHX29
Q7L2E3	DHX30	-0.0905099	0.797675	Q7L2E3;Q7L2E3-3;Q7L2E3-2	DHX30
Q7L7V1-2	DHX32	-0.843625	0.370232	Q7L7V1-2;Q7L7V1	DHX32
Q9H2U1-3	DHX36	-0.249769	0.800532	Q9H2U1-3;Q9H2U1;Q9H2U1-2	DHX36
Q8IY37	DHX37	-0.00298099	0.99488	Q8IY37	DHX37
Q92620	DHX38	0.310114	0.688783	Q92620;Q92620-2	DHX38
Q6P158	NA	NA	NA	Q6P158;Q6P158-3;Q6P158-2	DHX57
Q14562	DHX8	-0.426881	0.549932	Q14562	DHX8
Q08211	DHX9	0.0634833	0.885956	Q08211	DHX9
Q9NR28-2	DIABLO	0.428521	0.525486	Q9NR28-2;Q9NR28;Q9NR28-3	DIABLO
O60610	DIAPH1	0.045481	0.889583	O60610;O60610-2;O60610-3	DIAPH1
O60879-2	DIAPH2	0.955575	0.601574	O60879-2;O60879-3;O60879	DIAPH2
Q9UPY3	DICER1	0.39391	0.861442	Q9UPY3;Q9UPY3-2	DICER1
Q9BTC0	DIDO1	0.983644	0.091839	Q9BTC0	DIDO1
Q68CQ4	DIEXF	0.433337	0.589574	Q68CQ4	DIEXF
Q9UNQ2	DIMT1	0.0861477	0.927877	Q9UNQ2	DIMT1
Q9P265	DIP2B	-0.10518	0.938186	Q9P265	DIP2B
Q9Y2L1	DIS3	0.04607	0.940542	Q9Y2L1;Q9Y2L1-2	DIS3
Q8IYB7-3	DIS3L2	-0.573353	0.885956	Q8IYB7-3;Q8IYB7-2;Q8IYB7;Q8IYB7-4;Q8IYB7-5	DIS3L2
O60832	DKC1	0.0212404	0.976537	O60832;O60832-2	DKC1
P10515	DLAT	0.33429	0.656413	P10515	DLAT
P09622	DLD	0.0864861	0.78707	P09622;P09622-2;P09622-3	DLD
Q12959-5	DLG1	-0.349417	0.624547	Q12959-5;Q12959-3;Q12959;Q12959-8;Q12959-6;Q12959-7;Q12959-9	DLG1
Q12959-4	NA	NA	NA	Q12959-4;Q12959-2	DLG1
Q92796-3	DLG3	-0.0483318	0.95541	Q92796-3;Q92796-2;Q92796	DLG3
Q9Y2H0-3	DLGAP4	1.03025	0.396449	Q9Y2H0-3;Q9Y2H0-1;Q9Y2H0	DLGAP4
Q15398-1	DLGAP5	-0.674734	0.677256	Q15398-1;Q15398;Q15398-3	DLGAP5
P36957	DLST	0.348205	0.4743	P36957;P36957-2	DLST
Q9NPF5	DMAP1	-0.196209	0.727275	Q9NPF5	DMAP1
Q9NVR5-2	DNAAF2	-3.74731	0.00618831	Q9NVR5-2;Q9NVR5	DNAAF2
Q86Y56-2	DNAAF5	-0.974045	0.596945	Q86Y56-2;Q86Y56	DNAAF5
Q8WXX0	DNAH7	-7.16222	0.00116711	Q8WXX0;Q8WXX0-3	DNAH7
Q9NYC9-2	NA	NA	NA	Q9NYC9-2;Q9NYC9	DNAH9
P31689	DNAJA1	-0.0589126	0.921713	P31689;P31689-2	DNAJA1
O60884	DNAJA2	0.0869056	0.810206	O60884	DNAJA2
Q96EY1	DNAJA3	0.522398	0.841304	Q96EY1;Q96EY1-2;Q96EY1-3	DNAJA3
P25685	DNAJB1	0.188478	0.619736	P25685;P25685-2	DNAJB1
Q9UBS4	DNAJB11	-0.299206	0.699672	Q9UBS4	DNAJB11
Q9NXW2	DNAJB12	0.315876	0.735342	Q9NXW2;Q9NXW2-2	DNAJB12
Q8IXB1	DNAJC10	-0.269887	0.622558	Q8IXB1;Q8IXB1-2	DNAJC10
Q9NVH1-3	DNAJC11	-0.376635	0.63454	Q9NVH1-3;Q9NVH1-2;Q9NVH1	DNAJC11
O75165	DNAJC13	0.0730216	0.832074	O75165	DNAJC13
Q9NVM6	DNAJC17	-1.91395	0.200105	Q9NVM6	DNAJC17
Q96DA6-2	DNAJC19	0.152997	0.841304	Q96DA6-2;Q96DA6	DNAJC19
Q99543	DNAJC2	1.13763	0.240779	Q99543;Q99543-2	DNAJC2
Q5F1R6	DNAJC21	0.0473644	0.962823	Q5F1R6;Q5F1R6-3;Q5F1R6-2	DNAJC21
Q13217	DNAJC3	-0.212059	0.814783	Q13217	DNAJC3
Q9H3Z4	DNAJC5	-0.481545	0.525486	Q9H3Z4;Q9H3Z4-2	DNAJC5
Q99615	DNAJC7	-0.0632211	0.860028	Q99615;Q99615-2	DNAJC7
O75937	DNAJC8	-0.083936	0.828079	O75937	DNAJC8
Q8WXX5	DNAJC9	0.0773765	0.843895	Q8WXX5	DNAJC9
O00429	DNM1L	-0.237073	0.597563	O00429;O00429-3;O00429-6;O00429-5;O00429-7	DNM1L
O00429-2	NA	NA	NA	O00429-2;O00429-4;O00429-8	DNM1L
P50570-2	DNM2	-0.34965	0.471144	P50570-2;P50570-5;P50570;P50570-3;P50570-4	DNM2
P26358	DNMT1	0.307242	0.514186	P26358;P26358-2;P26358-3	DNMT1
Q9ULA0	DNPEP	0.223943	0.631982	Q9ULA0	DNPEP
O43598	DNPH1	-1.00027	0.642589	O43598;O43598-2	DNPH1
Q9H147	DNTTIP1	1.38894	0.592226	Q9H147	DNTTIP1
Q5QJE6	DNTTIP2	-0.0150683	0.963749	Q5QJE6	DNTTIP2
Q9H7D0	DOCK5	-0.882338	0.770864	Q9H7D0	DOCK5
Q9BU89	DOHH	0.171253	0.754335	Q9BU89	DOHH
Q9BVM2	DPCD	0.232424	0.676889	Q9BVM2	DPCD
Q92785	DPF2	-0.215236	0.762328	Q92785;Q92785-2	DPF2
Q9BQC3-2	DPH2	0.443894	0.598681	Q9BQC3-2;Q9BQC3	DPH2
Q9H2P9-3	DPH5	-0.531096	0.535673	Q9H2P9-3;Q9H2P9-2;Q9H2P9-6;Q9H2P9-4;Q9H2P9;Q9H2P9-5	DPH5
O60762	DPM1	0.204966	0.962962	O60762	DPM1
Q9P2X0	NA	NA	NA	Q9P2X0;Q9P2X0-2	DPM3
Q9NY33-4	DPP3	0.0186213	0.95541	Q9NY33-4;Q9NY33	DPP3
P27487	DPP4	-0.358383	0.478027	P27487	DPP4
Q86TI2-4	DPP9	0.359174	0.669813	Q86TI2-4;Q86TI2;Q86TI2-2	DPP9
Q16555	DPYSL2	-0.161047	0.759682	Q16555;Q16555-2	DPYSL2
Q14195-2	DPYSL3	0.0533053	0.883114	Q14195-2;Q14195	DPYSL3
O14531	DPYSL4	0.482187	0.510152	O14531	DPYSL4
Q01658	DR1	0.117252	0.883018	Q01658	DR1
Q14919	DRAP1	-0.326861	0.547274	Q14919;Q14919-2	DRAP1
Q9Y295	DRG1	0.300738	0.507142	Q9Y295	DRG1
P55039	DRG2	0.360093	0.73548	P55039	DRG2
Q02487	DSC2	-0.482597	0.305748	Q02487;Q02487-2	DSC2
Q14126	DSG2	-0.227357	0.526251	Q14126	DSG2
P15924	DSP	0.0718086	0.859358	P15924;P15924-3;P15924-2	DSP
Q03001-8	DST	-0.697328	0.546079	Q03001-8;Q03001	DST
P60981	DSTN	-0.10417	0.801342	P60981;P60981-2	DSTN
Q8TEA8	DTD1	-0.0508954	0.919991	Q8TEA8	DTD1
Q8TDB6	DTX3L	-2.08071	0.039832	Q8TDB6	DTX3L
P23919-2	DTYMK	-0.232621	0.649566	P23919-2;P23919	DTYMK
Q6P1R4	DUS1L	0.442282	0.582493	Q6P1R4	DUS1L
Q9NX74	DUS2	-0.152659	0.686082	Q9NX74	DUS2
Q9UNI6	DUSP12	0.291099	0.489831	Q9UNI6	DUSP12
P51452	DUSP3	0.285605	0.542036	P51452;P51452-2	DUSP3
P33316-2	DUT	-0.255921	0.588549	P33316-2;P33316	DUT
Q7RTS9-2	DYM	-0.34517	0.690647	Q7RTS9-2;Q7RTS9	DYM
Q14204	DYNC1H1	0.0991697	0.78037	Q14204	DYNC1H1
Q13409-3	DYNC1I2	0.0647436	0.921713	Q13409-3;Q13409-2;Q13409-6;Q13409-7;Q13409;Q13409-5	DYNC1I2
Q9Y6G9	DYNC1LI1	0.0878438	0.839321	Q9Y6G9	DYNC1LI1
O43237-2	DYNC1LI2	0.124783	0.74684	O43237-2;O43237	DYNC1LI2
Q8NCM8	DYNC2H1	-0.41027	0.514186	Q8NCM8;Q8NCM8-2;Q8NCM8-3	DYNC2H1
P63167	DYNLL1	-0.603206	0.494059	P63167	DYNLL1
Q96FJ2	DYNLL2	-0.934956	0.396449	Q96FJ2	DYNLL2
Q9NP97	DYNLRB1	-0.259969	0.457631	Q9NP97	DYNLRB1
P63172	DYNLT1	-0.241777	0.596945	P63172	DYNLT1
P51808	NA	NA	NA	P51808	DYNLT3
Q5JPH6	EARS2	-0.104103	0.914262	Q5JPH6;Q5JPH6-2	EARS2
Q99848	EBNA1BP2	-0.191487	0.749218	Q99848	EBNA1BP2
Q15125	EBP	-1.59857	0.671642	Q15125	EBP
O95905-2	ECD	-0.505175	0.611887	O95905-2;O95905;O95905-3	ECD
P42892-3	NA	NA	NA	P42892-3;P42892-2;P42892-4;P42892	ECE1
Q13011	ECH1	-0.0505766	0.872204	Q13011	ECH1
Q9NTX5-6	ECHDC1	0.0448494	0.936128	Q9NTX5-6;Q9NTX5-2;Q9NTX5;Q9NTX5-3	ECHDC1
P30084	ECHS1	-0.202047	0.742202	P30084	ECHS1
P42126-2	ECI1	0.568186	0.428257	P42126-2;P42126	ECI1
O75521-2	ECI2	-4.08293	0.0189245	O75521-2;O75521	ECI2
Q5VYK3	ECM29	0.0622017	0.926167	Q5VYK3	ECM29
Q9BQ95	ECSIT	0.540838	0.578016	Q9BQ95	ECSIT
Q9H8V3-4	ECT2	-0.817109	0.218218	Q9H8V3-4;Q9H8V3;Q9H8V3-2;Q9H8V3-3	ECT2
Q96F86	EDC3	0.13794	0.718779	Q96F86	EDC3
Q6P2E9	EDC4	-0.0537432	0.913516	Q6P2E9;Q6P2E9-2	EDC4
O60869-2	EDF1	-0.0162304	0.973662	O60869-2;O60869-3;O60869	EDF1
Q15075	EEA1	0.661724	0.356417	Q15075	EEA1
P68104	EEF1A1	0.212508	0.537587	P68104;Q5VTE0;P68104-2	EEF1A1;EEF1A1P5
Q05639	EEF1A2	-0.402944	0.740776	Q05639	EEF1A2
P24534	EEF1B2	0.43089	0.253599	P24534	EEF1B2
P29692	EEF1D	0.539418	0.309916	P29692;P29692-2;P29692-4	EEF1D
P29692-3	EEF1D	0.21225	0.676889	P29692-3	EEF1D
O43324	EEF1E1	0.146138	0.671642	O43324;O43324-2	EEF1E1
P26641	EEF1G	0.294025	0.434122	P26641;P26641-2	EEF1G
P13639	EEF2	0.206881	0.547317	P13639	EEF2
O00418	EEF2K	-1.61934	0.190955	O00418	EEF2K
P57772	EEFSEC	0.0793208	0.940542	P57772;P57772-2	EEFSEC
Q7L9B9	EEPD1	-0.260262	0.880229	Q7L9B9	EEPD1
Q96C19	EFHD2	0.155175	0.620415	Q96C19	EFHD2
P98172	EFNB1	-1.60907	0.434874	P98172	EFNB1
Q7Z2Z2-2	EFTUD1	0.571413	0.585896	Q7Z2Z2-2;Q7Z2Z2	EFTUD1
Q15029-2	EFTUD2	-0.0384313	0.920761	Q15029-2;Q15029-3;Q15029	EFTUD2
P00533	EGFR	-0.0527362	0.885956	P00533	EGFR
Q9GZT9-3	EGLN1	-0.00645308	0.994895	Q9GZT9-3;Q9GZT9-2;Q9GZT9	EGLN1
Q8NDI1-3	EHBP1	-1.08072	0.54048	Q8NDI1-3;Q8NDI1-2;Q8NDI1	EHBP1
Q8N3D4	EHBP1L1	0.208435	0.679131	Q8N3D4	EHBP1L1
Q9H4M9	EHD1	-0.215346	0.759539	Q9H4M9	EHD1
Q9NZN4	EHD2	-0.861979	0.0701739	Q9NZN4;Q9NZN4-2	EHD2
Q9H223	EHD4	0.143193	0.829592	Q9H223	EHD4
Q9NZC4	EHF	-4.40265	0.0104152	Q9NZC4;Q9NZC4-3;Q9NZC4-2	EHF
Q08426-2	EHHADH	0.0105738	0.985926	Q08426-2;Q08426	EHHADH
Q96KQ7-3	EHMT2	-0.115655	0.803617	Q96KQ7-3;Q96KQ7-2;Q96KQ7	EHMT2
P41567	EIF1	-0.150103	0.929852	P41567	EIF1
Q8N9N8	EIF1AD	0.458514	0.525486	Q8N9N8	EIF1AD
P47813	EIF1AX	0.207865	0.768797	P47813;O14602	EIF1AX;EIF1AY
O60739	EIF1B	-0.0314743	0.956707	O60739	EIF1B
Q9BY44-3	EIF2A	0.374384	0.335432	Q9BY44-3;Q9BY44;Q9BY44-4;Q9BY44-2	EIF2A
P19525	EIF2AK2	-0.0596285	0.872204	P19525;P19525-2	EIF2AK2
Q14232	EIF2B1	-0.418504	0.671642	Q14232;Q14232-2	EIF2B1
P49770	EIF2B2	-0.169771	0.673332	P49770	EIF2B2
Q9NR50	EIF2B3	0.18578	0.591332	Q9NR50;Q9NR50-3;Q9NR50-2	EIF2B3
Q9UI10-3	EIF2B4	-0.208802	0.678979	Q9UI10-3;Q9UI10;Q9UI10-2	EIF2B4
Q13144	EIF2B5	0.375496	0.607996	Q13144	EIF2B5
P41214	EIF2D	0.169677	0.811477	P41214;P41214-2	EIF2D
P05198	EIF2S1	0.306876	0.505571	P05198	EIF2S1
P20042	EIF2S2	0.36965	0.434122	P20042	EIF2S2
P41091	EIF2S3	0.0784033	0.810206	P41091;Q2VIR3;Q2VIR3-2	EIF2S3;EIF2S3L
Q14152	EIF3A	0.0908228	0.770515	Q14152;Q14152-2	EIF3A
P55884	EIF3B	0.0985083	0.786506	P55884;P55884-2	EIF3B
Q99613	EIF3C	-0.138295	0.735342	Q99613;Q99613-2;B5ME19	EIF3C;EIF3CL
O15371-3	EIF3D	-0.202752	0.735163	O15371-3;O15371;O15371-2	EIF3D
P60228	EIF3E	-0.00557944	0.985926	P60228	EIF3E
O00303	EIF3F	-0.332207	0.703784	O00303	EIF3F
O75821	EIF3G	-0.329493	0.704865	O75821	EIF3G
O15372	EIF3H	0.197992	0.678862	O15372	EIF3H
Q13347	EIF3I	0.162254	0.800532	Q13347	EIF3I
O75822	EIF3J	0.257755	0.583933	O75822;O75822-3;O75822-2	EIF3J
Q9UBQ5	EIF3K	-0.159489	0.824464	Q9UBQ5;Q9UBQ5-2	EIF3K
Q9Y262	EIF3L	0.000249811	0.99996	Q9Y262;Q9Y262-2	EIF3L
Q7L2H7	EIF3M	-0.466364	0.698177	Q7L2H7;Q7L2H7-2	EIF3M
P60842	EIF4A1	-0.190332	0.776806	P60842;P60842-2	EIF4A1
Q14240	EIF4A2	-0.255058	0.465881	Q14240;Q14240-2	EIF4A2
P38919	EIF4A3	0.150454	0.621171	P38919	EIF4A3
P23588	EIF4B	0.557722	0.396449	P23588;P23588-2	EIF4B
P06730	EIF4E	-0.239342	0.855196	P06730;P06730-2;P06730-3	EIF4E
O60573	EIF4E2	-0.500541	0.67304	O60573;O60573-2	EIF4E2
Q9NRA8	EIF4ENIF1	0.526798	0.263702	Q9NRA8;Q9NRA8-3;Q9NRA8-2	EIF4ENIF1
Q04637-8	EIF4G1	0.242928	0.479851	Q04637-8;Q04637-5;Q04637-4;Q04637-3;Q04637;Q04637-9;Q04637-7;Q04637-6	EIF4G1
P78344	EIF4G2	0.0286005	0.938706	P78344;P78344-2	EIF4G2
O43432-4	NA	NA	NA	O43432-4;O43432;O43432-3	EIF4G3
Q15056-2	EIF4H	0.258074	0.699906	Q15056-2;Q15056	EIF4H
P55010	EIF5	0.227927	0.643435	P55010	EIF5
P63241	EIF5A	-0.293798	0.65812	P63241;P63241-2;Q6IS14	EIF5A;EIF5AL1
O60841	EIF5B	0.270033	0.592423	O60841	EIF5B
P56537	EIF6	0.0883968	0.89647	P56537;P56537-2	EIF6
Q9BQ52-4	ELAC2	0.402846	0.637773	Q9BQ52-4;Q9BQ52;Q9BQ52-2;Q9BQ52-3	ELAC2
Q15717	ELAVL1	-0.00118403	0.997968	Q15717;Q15717-2	ELAVL1
P32519-2	ELF1	-4.399	0.0245451	P32519-2;P32519	ELF1
Q96BJ8-2	ELMO3	1.49088	0.514186	Q96BJ8-2;Q96BJ8;Q96BJ8-3	ELMO3
Q8IZ81	ELMOD2	0.355494	0.676889	Q8IZ81	ELMOD2
Q6PJG2	ELMSAN1	0.0936229	0.851821	Q6PJG2	ELMSAN1
Q9NYP7-3	ELOVL5	0.270149	0.685476	Q9NYP7-3;Q9NYP7;Q9NYP7-2	ELOVL5
A1L3X0	ELOVL7	0.978461	0.362458	A1L3X0	ELOVL7
Q6IA86-3	ELP2	-1.48742	0.525486	Q6IA86-3;Q6IA86;Q6IA86-6;Q6IA86-4;Q6IA86-7;Q6IA86-2;Q6IA86-5	ELP2
Q9H9T3	ELP3	-0.0465338	0.950658	Q9H9T3;Q9H9T3-4;Q9H9T3-5;Q9H9T3-2	ELP3
Q96EB1	ELP4	-0.696102	0.574377	Q96EB1;Q96EB1-3;Q96EB1-2	ELP4
Q8N766-4	EMC1	-0.156331	0.750843	Q8N766-4;Q8N766-2;Q8N766;Q8N766-3	EMC1
Q5UCC4-2	EMC10	-0.163121	0.748756	Q5UCC4-2;Q5UCC4	EMC10
Q15006	EMC2	0.405065	0.396449	Q15006	EMC2
Q9P0I2	EMC3	-0.584228	0.416049	Q9P0I2;Q9P0I2-2	EMC3
Q5J8M3	EMC4	0.293292	0.643391	Q5J8M3;Q5J8M3-3;Q5J8M3-2	EMC4
O43402	EMC8	0.498025	0.690647	O43402;O43402-2	EMC8
P50402	EMD	0.149024	0.700419	P50402	EMD
Q92979	EMG1	0.198041	0.722096	Q92979	EMG1
O95834	EML2	0.174604	0.678862	O95834;O95834-2;O95834-3	EML2
Q32P44	EML3	0.205482	0.774144	Q32P44;Q32P44-2	EML3
Q9HC35	EML4	0.275432	0.483784	Q9HC35;Q9HC35-2	EML4
Q8N8S7	ENAH	0.0643649	0.931967	Q8N8S7;Q8N8S7-3;Q8N8S7-2	ENAH
O94919	ENDOD1	0.36982	0.433643	O94919	ENDOD1
Q14249	ENDOG	-0.00171712	0.999043	Q14249	ENDOG
P06733	ENO1	0.0333257	0.938543	P06733;P06733-2	ENO1
P09104-2	ENO2	1.2778	0.59663	P09104-2;P09104	ENO2
Q9UHY7	ENOPH1	-0.510173	0.665902	Q9UHY7;Q9UHY7-2	ENOPH1
Q9Y6X5	ENPP4	-0.593751	0.470134	Q9Y6X5	ENPP4
O43768-2	ENSA	0.0958864	0.788235	O43768-2;O43768;O43768-9;O43768-3;O43768-4;O43768-6;O43768-5;O43768-7;O43768-8	ENSA
Q9NPA8-2	ENY2	1.2472	0.71714	Q9NPA8-2;Q9NPA8	ENY2
Q09472	EP300	-1.17071	0.367397	Q09472	EP300
Q96L91-3	EP400	1.66016	0.59663	Q96L91-3;Q96L91-5;Q96L91-2;Q96L91;Q96L91-4	EP400
P11171-6	EPB41	-2.28319	0.560941	P11171-6;P11171-4;P11171-3;P11171-5;P11171-2;P11171	EPB41
Q9H4G0	EPB41L1	0.475455	0.367848	Q9H4G0	EPB41L1
Q9H4G0-2	EPB41L1	0.447343	0.499801	Q9H4G0-2	EPB41L1
Q9H4G0-3	EPB41L1	0.246902	0.553667	Q9H4G0-3	EPB41L1
Q9H4G0-4	EPB41L1.3	-0.262287	0.740694	Q9H4G0-4	EPB41L1
O43491	EPB41L2	-0.090372	0.841304	O43491;O43491-3;O43491-2	EPB41L2
O43491-4	EPB41L2	0.321131	0.471144	O43491-4	EPB41L2
P16422	EPCAM	-0.826902	0.363009	P16422	EPCAM
Q9UM22	EPDR1	0.0924455	0.854207	Q9UM22;Q9UM22-2;Q9UM22-3	EPDR1
P29317	EPHA2	-0.0421551	0.95761	P29317	EPHA2
P29323-2	EPHB2	-4.18853	0.0118468	P29323-2;P29323-3;P29323;P54762-5;P54762	EPHB2;EPHB1
P54760	EPHB4	-1.48036	0.542036	P54760;P54753	EPHB4;EPHB3
P07099	EPHX1	-0.647782	0.525749	P07099	EPHX1
Q7L775	EPM2AIP1	0.460461	0.622468	Q7L775	EPM2AIP1
Q9Y6I3-3	EPN1	-0.464551	0.740776	Q9Y6I3-3;Q9Y6I3;Q9Y6I3-1	EPN1
Q9H201	EPN3	-0.743243	0.471578	Q9H201;Q9H201-2	EPN3
P58107	EPPK1	0.0314846	0.926167	P58107	EPPK1
P07814	EPRS	0.295657	0.387971	P07814	EPRS
P42566	EPS15	0.153397	0.631982	P42566;P42566-2	EPS15
Q9UBC2-4	EPS15L1	0.79747	0.458235	Q9UBC2-4;Q9UBC2-3;Q9UBC2;Q9UBC2-2	EPS15L1
Q12929	EPS8	0.313466	0.457631	Q12929;Q12929-2	EPS8
Q8TE68	EPS8L1	0.100409	0.817994	Q8TE68;Q8TE68-2;Q8TE68-4;Q8TE68-3	EPS8L1
Q9H6S3	EPS8L2	0.0890122	0.814783	Q9H6S3;Q9H6S3-3;Q9H6S3-2	EPS8L2
Q8TE67	EPS8L3	-0.145822	0.806488	Q8TE67;Q8TE67-3;Q8TE67-2	EPS8L3
Q9C0D9	EPT1	0.701221	0.246069	Q9C0D9	EPT1
O75616	ERAL1	0.283119	0.699906	O75616;O75616-2	ERAL1
Q9NZ08	ERAP1	-0.123767	0.754335	Q9NZ08;Q9NZ08-2	ERAP1
Q6P179-3	ERAP2	-0.380337	0.491404	Q6P179-3;Q6P179	ERAP2
P04626-5	ERBB2	-0.44707	0.277853	P04626-5;P04626-4;P04626;P04626-3;P04626-2	ERBB2
Q96RT1-7	ERBB2IP	0.138262	0.787621	Q96RT1-7;Q96RT1-5;Q96RT1-3;Q96RT1-9;Q96RT1-2;Q96RT1;Q96RT1-8;Q96RT1-6;Q96RT1-4	ERBB2IP
Q8IUD2	ERC1	-0.014548	0.979981	Q8IUD2;Q8IUD2-2;Q8IUD2-3;Q8IUD2-4	ERC1
P19447	ERCC3	1.20104	0.38429	P19447	ERCC3
Q92889	ERCC4	-2.5086	0.0682238	Q92889	ERCC4
Q2NKX8	ERCC6L	-0.0893704	0.911119	Q2NKX8	ERCC6L
Q13216-2	ERCC8	-0.0490973	0.919991	Q13216-2;Q13216	ERCC8
Q969X5-2	ERGIC1	-0.26697	0.504801	Q969X5-2;Q969X5	ERGIC1
Q96RQ1	ERGIC2	0.0111354	0.987452	Q96RQ1	ERGIC2
P84090	ERH	0.447263	0.252446	P84090	ERH
Q8IV48	NA	NA	NA	Q8IV48	ERI1
Q96DZ1-3	ERLEC1	0.438465	0.671642	Q96DZ1-3;Q96DZ1;Q96DZ1-2	ERLEC1
O75477	ERLIN1	0.122128	0.754625	O75477	ERLIN1
O94905	ERLIN2	0.173968	0.593204	O94905	ERLIN2
Q7Z2K6	ERMP1	-0.19787	0.650212	Q7Z2K6	ERMP1
Q96HE7	ERO1L	-0.024913	0.949438	Q96HE7	ERO1L
P30040	ERP29	0.264262	0.592423	P30040	ERP29
Q9BS26	ERP44	-0.163572	0.810081	Q9BS26	ERP44
P10768	ESD	0.0314184	0.962823	P10768	ESD
Q6ZVH7-3	ESPNL	0.709555	0.568869	Q6ZVH7-3;Q6ZVH7-2;Q6ZVH7	ESPNL
Q6NXG1-3	ESRP1	0.23002	0.819761	Q6NXG1-3;Q6NXG1;Q6NXG1-2;Q6NXG1-5;Q6NXG1-4	ESRP1
Q9BSJ8	ESYT1	-0.24159	0.73548	Q9BSJ8;Q9BSJ8-2	ESYT1
A0FGR8-2	ESYT2	0.644362	0.687744	A0FGR8-2;A0FGR8;A0FGR8-5;A0FGR8-4	ESYT2
A0FGR8-6	ESYT2	-0.27699	0.58033	A0FGR8-6	ESYT2
P62495	ETF1	0.0166547	0.963749	P62495;P62495-2	ETF1
P13804	ETFA	-0.0355805	0.931967	P13804;P13804-2	ETFA
P38117	ETFB	0.0798322	0.826653	P38117;P38117-2	ETFB
Q16134-3	NA	NA	NA	Q16134-3;Q16134	ETFDH
O95571	ETHE1	0.0561408	0.92236	O95571	ETHE1
Q9HBU6	ETNK1	-0.988088	0.235215	Q9HBU6	ETNK1
Q92817	EVPL	0.113242	0.74744	Q92817	EVPL
Q01844-6	EWSR1	0.0155043	0.966844	Q01844-6;Q01844-3;Q01844;Q01844-5;Q01844-2	EWSR1
Q9NV70	EXOC1	-0.611341	0.627886	Q9NV70;Q9NV70-2	EXOC1
Q96KP1	EXOC2	-0.247523	0.673332	Q96KP1	EXOC2
O60645-2	EXOC3	-4.43594	0.203724	O60645-2;O60645-3;O60645	EXOC3
Q96A65	EXOC4	-0.0314918	0.954854	Q96A65;Q96A65-2	EXOC4
O00471	EXOC5	-0.482614	0.793647	O00471	EXOC5
Q8TAG9	EXOC6	1.01699	0.367397	Q8TAG9;Q8TAG9-2	EXOC6
Q9UPT5-2	EXOC7	-0.306681	0.433643	Q9UPT5-2;Q9UPT5-5;Q9UPT5-1;Q9UPT5-6;Q9UPT5;Q9UPT5-4	EXOC7
Q8IYI6	EXOC8	1.11397	0.347069	Q8IYI6	EXOC8
Q9Y3B2	EXOSC1	-0.492129	0.592423	Q9Y3B2	EXOSC1
Q01780-2	EXOSC10	-0.817605	0.602127	Q01780-2;Q01780	EXOSC10
Q13868	EXOSC2	-0.393302	0.810206	Q13868;Q13868-3;Q13868-2	EXOSC2
Q9NQT5-2	EXOSC3	0.227522	0.67304	Q9NQT5-2;Q9NQT5	EXOSC3
Q9NPD3	EXOSC4	0.153952	0.749218	Q9NPD3	EXOSC4
Q9NQT4	EXOSC5	-0.0149618	0.982024	Q9NQT4	EXOSC5
Q5RKV6	EXOSC6	1.31762	0.54974	Q5RKV6	EXOSC6
Q15024	EXOSC7	-0.505586	0.797675	Q15024	EXOSC7
Q96B26	EXOSC8	0.318786	0.655864	Q96B26	EXOSC8
Q06265-3	EXOSC9	-0.509517	0.524262	Q06265-3;Q06265-4;Q06265;Q06265-2	EXOSC9
Q99504-2	EYA3	0.655463	0.363678	Q99504-2;Q99504-4;Q99504-5;Q99504-3;Q99504	EYA3
Q15910	EZH2	2.53353	0.11402	Q15910;Q15910-2	EZH2
P15311	EZR	0.0782748	0.811477	P15311	EZR
Q9Y624	F11R	-0.968273	0.0218838	Q9Y624	F11R
P13726-2	F3	-0.0789655	0.868405	P13726-2;P13726	F3
P23610	F8A1	0.157824	0.920176	P23610	F8A1
Q7L5A8	FA2H	-0.0200365	0.980895	Q7L5A8	FA2H
Q01469	FABP5	-0.301095	0.749627	Q01469	FABP5
Q13158	FADD	-0.689733	0.398067	Q13158	FADD
O60427	NA	NA	NA	O60427	FADS1
Q9UNN5	FAF1	0.259699	0.525749	Q9UNN5;Q9UNN5-2	FAF1
Q96CS3	FAF2	0.0918207	0.856929	Q96CS3	FAF2
P16930	FAH	-0.00657535	0.991137	P16930	FAH
Q6P587	FAHD1	-0.152419	0.925709	Q6P587;Q6P587-2;Q6P587-3	FAHD1
Q96GK7	FAHD2A	0.552695	0.598681	Q96GK7;Q6P2I3	FAHD2A;FAHD2B
Q9BTL3	FAM103A1	0.498734	0.729593	Q9BTL3	FAM103A1
Q9H098	FAM107B	0.179042	0.746349	Q9H098;Q9H098-2	FAM107B
Q96PZ2	FAM111A	-3.46989	0.00777586	Q96PZ2	FAM111A
Q6SJ93-2	FAM111B	-0.767509	0.0677199	Q6SJ93-2;Q6SJ93	FAM111B
Q8IWE2	FAM114A1	-0.542552	0.54048	Q8IWE2	FAM114A1
Q9NRY5	FAM114A2	-1.59778	0.514186	Q9NRY5	FAM114A2
Q9NZB2	FAM120A	0.160205	0.69058	Q9NZB2;Q9NZB2-6;Q9NZB2-4	FAM120A
A6ZKI3	FAM127A	-1.87318	0.218126	A6ZKI3;Q17RB0	FAM127A;FAM127C
O15255	FAM127A	-1.02802	0.398067	O15255	FAM127A
Q96TA1-2	FAM129B	-0.438698	0.366785	Q96TA1-2;Q96TA1	FAM129B
Q8NC44	FAM134A	-0.0978666	0.875952	Q8NC44	FAM134A
Q86VR2	FAM134C	-0.0540686	0.971835	Q86VR2	FAM134C
Q96C01	FAM136A	1.7143	0.254733	Q96C01	FAM136A
Q96A26	FAM162A	-0.520352	0.367671	Q96A26	FAM162A
Q8WUF8-2	FAM172A	-0.0566518	0.926167	Q8WUF8-2;Q8WUF8-4;Q8WUF8-3;Q8WUF8	FAM172A
Q15018	FAM175B	-0.544561	0.676889	Q15018	FAM175B
Q4G0A6	NA	NA	NA	Q4G0A6	FAM188B
Q9GZU8	FAM192A	-0.143727	0.862861	Q9GZU8	FAM192A
Q9BUT9	NA	NA	NA	Q9BUT9	FAM195A
Q9NSI2-2	NA	NA	NA	Q9NSI2-2;Q9NSI2	FAM207A
Q9UK61-3	FAM208A	-2.46861	0.0508167	Q9UK61-3;Q9UK61-4;Q9UK61;Q9UK61-2	FAM208A
Q5VWN6	FAM208B	0.490857	0.353795	Q5VWN6	FAM208B
O75063	FAM20B	-0.142528	0.938186	O75063	FAM20B
Q9BRX8-2	FAM213A	-1.01843	0.284977	Q9BRX8-2;Q9BRX8	FAM213A
Q8TBF2-2	FAM213B	-0.276738	0.730151	Q8TBF2-2;Q8TBF2;Q8TBF2-7;Q8TBF2-3;Q8TBF2-8;Q8TBF2-4;Q8TBF2-5;Q8TBF2-6	FAM213B
Q641Q2	FAM21A	-0.1971	0.798432	Q641Q2;Q641Q2-2	FAM21A
Q9Y4E1-5	FAM21C	0.183924	0.904903	Q9Y4E1-5;Q9Y4E1-3;Q9Y4E1-6;Q9Y4E1-2;Q9Y4E1;Q9Y4E1-4	FAM21C
Q92520	FAM3C	-1.14645	0.0434616	Q92520	FAM3C
Q9NUQ9	FAM49B	0.0127247	0.97426	Q9NUQ9;Q9NUQ9-2	FAM49B
Q14320	FAM50A	-0.110439	0.869001	Q14320;Q9Y247	FAM50A;FAM50B
Q5HYJ3-3	FAM76B	1.22597	0.264794	Q5HYJ3-3;Q5HYJ3-2;Q5HYJ3	FAM76B
Q5T0W9	FAM83B	0.683077	0.434874	Q5T0W9	FAM83B
Q9H4H8-2	FAM83D	-0.085964	0.967196	Q9H4H8-2;Q9H4H8	FAM83D
Q6ZRV2	FAM83H	-0.633631	0.353795	Q6ZRV2	FAM83H
Q96KN1	FAM84B	0.174963	0.749294	Q96KN1	FAM84B
Q658Y4	FAM91A1	-0.532408	0.73962	Q658Y4	FAM91A1
Q9H5X1	FAM96A	-0.135712	0.840736	Q9H5X1;Q9H5X1-2	FAM96A
Q9Y3D0	FAM96B	-0.0486216	0.947468	Q9Y3D0	FAM96B
Q8NCA5-2	FAM98A	0.0731707	0.892283	Q8NCA5-2;Q8NCA5	FAM98A
Q52LJ0-2	FAM98B	0.51542	0.353795	Q52LJ0-2;Q52LJ0	FAM98B
Q17RN3-2	FAM98C	0.0679082	0.897479	Q17RN3-2;Q17RN3	FAM98C
O15360	NA	NA	NA	O15360	FANCA
Q9BXW9	FANCD2	-0.110105	0.897076	Q9BXW9;Q9BXW9-1;Q9BXW9-3	FANCD2
Q9NVI1	FANCI	-0.383615	0.547274	Q9NVI1;Q9NVI1-1;Q9NVI1-2	FANCI
Q8WVX9	FAR1	-1.13559	0.435812	Q8WVX9	FAR1
Q9Y285	FARSA	0.0458989	0.944726	Q9Y285;Q9Y285-2	FARSA
Q9NSD9	FARSB	0.210928	0.584705	Q9NSD9;Q9NSD9-2	FARSB
P49327	FASN	0.16224	0.621171	P49327	FASN
Q9NYY8	FASTKD2	0.0859958	0.91938	Q9NYY8;Q9NYY8-2	FASTKD2
Q7L8L6	FASTKD5	0.361294	0.619055	Q7L8L6	FASTKD5
Q14517	NA	NA	NA	Q14517	FAT1
P62861	FAU	0.228266	0.598681	P62861	FAU
P22087	FBL	0.214572	0.624547	P22087	FBL
A6NHQ2	FBLL1	0.487071	0.470134	A6NHQ2	FBLL1
P09467	FBP1	0.208201	0.749218	P09467	FBP1
Q96ME1-4	FBXL18	-0.000278003	0.99996	Q96ME1-4;Q96ME1-2;Q96ME1	FBXL18
Q8NEZ5	FBXO22	-0.437783	0.712096	Q8NEZ5;Q8NEZ5-3	FBXO22
Q9NVF7	FBXO28	-4.00951	0.00726161	Q9NVF7;Q9NVF7-2	FBXO28
Q9Y3I1-3	FBXO7	-0.585365	0.185473	Q9Y3I1-3;Q9Y3I1-2;Q9Y3I1	FBXO7
Q0JRZ9-3	FCHO2	1.52538	0.592636	Q0JRZ9-3;Q0JRZ9;Q0JRZ9-2	FCHO2
P37268-5	FDFT1	-0.641026	0.355275	P37268-5;P37268;P37268-2;P37268-4;P37268-3	FDFT1
P14324-2	FDPS	-0.658187	0.38429	P14324-2;P14324	FDPS
P22570-4	FDXR	0.235268	0.668675	P22570-4;P22570-6;P22570-5;P22570;P22570-7;P22570-3;P22570-2	FDXR
P22830	FECH	0.284437	0.65812	P22830;P22830-2	FECH
P39748	FEN1	0.215352	0.578054	P39748;P39748-2	FEN1
Q9BQL6	FERMT1	0.250459	0.809688	Q9BQL6;Q9BQL6-4;Q9BQL6-2	FERMT1
Q96AC1-2	FERMT2	-0.256984	0.74744	Q96AC1-2;Q96AC1;Q96AC1-3	FERMT2
O95684-2	FGFR1OP	-0.381583	0.598188	O95684-2;O95684;O95684-3	FGFR1OP
P07954-2	FH	-0.0221627	0.96334	P07954-2;P07954	FH
Q14192	FHL2	0.653121	0.464798	Q14192	FHL2
Q9Y613	FHOD1	-0.0202253	0.978096	Q9Y613	FHOD1
O43427-2	FIBP	-0.494064	0.718779	O43427-2;O43427	FIBP
Q6UN15-3	FIP1L1	0.518417	0.294838	Q6UN15-3;Q6UN15-5;Q6UN15;Q6UN15-4	FIP1L1
Q9Y3D6	FIS1	0.160244	0.729749	Q9Y3D6	FIS1
Q9NYL4-2	FKBP11	-0.192686	0.702887	Q9NYL4-2;Q9NYL4	FKBP11
Q5T1M5	FKBP15	0.989449	0.365022	Q5T1M5;Q5T1M5-2	FKBP15
P62942	FKBP1A	0.235597	0.637773	P62942	FKBP1A
P26885	FKBP2	0.238435	0.678589	P26885	FKBP2
Q00688	FKBP3	-0.0770182	0.910824	Q00688	FKBP3
Q02790	FKBP4	0.0958508	0.81318	Q02790	FKBP4
Q13451	FKBP5	-0.128224	0.78707	Q13451	FKBP5
Q14318	FKBP8	-1.17481	0.0505632	Q14318;Q14318-2	FKBP8
O95302	FKBP9	0.243983	0.679855	O95302;O95302-3	FKBP9
Q8NFF5-3	FLAD1	-0.532829	0.708996	Q8NFF5-3;Q8NFF5-2;Q8NFF5;Q8NFF5-4;Q8NFF5-5	FLAD1
Q13045	FLII	0.178506	0.59464	Q13045;Q13045-3	FLII
P21333-2	FLNA	0.195805	0.552091	P21333-2;P21333	FLNA
O75369-2	NA	NA	NA	O75369-2;O75369-9;O75369;O75369-6;O75369-3;O75369-7;O75369-5;O75369-4	FLNB
O75369-8	FLNB	0.0420112	0.926167	O75369-8	FLNB
Q14315-2	FLNC	2.07938	0.487785	Q14315-2;Q14315	FLNC
O75955	FLOT1	-0.0368093	0.945263	O75955;O75955-2	FLOT1
Q14254	FLOT2	-0.423384	0.553619	Q14254	FLOT2
Q9Y5Y0	FLVCR1	0.688175	0.454427	Q9Y5Y0	FLVCR1
Q06787-6	FMR1	-0.338297	0.670694	Q06787-6;Q06787-2;Q06787-4;Q06787-7;Q06787-8;Q06787-5;Q06787-9;Q06787-3;Q06787;Q06787-11;Q06787-10	FMR1
Q9H479	FN3K	-0.597773	0.648441	Q9H479	FN3K
Q9HA64	FN3KRP	-0.171424	0.926167	Q9HA64	FN3KRP
Q5T0N5-3	FNBP1L	-0.0855298	0.907705	Q5T0N5-3;Q5T0N5-4;Q5T0N5-2;Q5T0N5-5;Q5T0N5	FNBP1L
Q8N3X1	FNBP4	1.12045	0.676889	Q8N3X1;Q8N3X1-2	FNBP4
Q53EP0	FNDC3B	-0.919957	0.541172	Q53EP0;Q53EP0-2	FNDC3B
P49354-2	FNTA	-0.137146	0.790609	P49354-2;P49354	FNTA
Q9UPW0-2	FOXJ3	-0.289802	0.854207	Q9UPW0-2;Q9UPW0	FOXJ3
P85037	FOXK1	0.640984	0.682339	P85037;P85037-2	FOXK1
Q96CU9-2	FOXRED1	-0.283534	0.582493	Q96CU9-2;Q96CU9-3;Q96CU9	FOXRED1
Q9Y2L6-2	FRMD4B	0.234435	0.820691	Q9Y2L6-2;Q9Y2L6	FRMD4B
Q9BZ68	FRMD8P1	-0.0715321	0.938186	Q9BZ68;Q9BZ67-2;Q9BZ67	FRMD8P1;FRMD8
Q6ZNA5	NA	NA	NA	Q6ZNA5;Q6ZNA5-2	FRRS1
Q16658	FSCN1	-0.535732	0.520052	Q16658	FSCN1
P02794	FTH1	0.419162	0.710068	P02794	FTH1
Q9C0B1	FTO	-0.555174	0.305748	Q9C0B1	FTO
Q8IY81	FTSJ3	0.183088	0.725621	Q8IY81	FTSJ3
Q96AE4	FUBP1	0.346117	0.489831	Q96AE4	FUBP1
Q96I24	FUBP3	0.255445	0.525486	Q96I24	FUBP3
P04066	FUCA1	-0.282996	0.655864	P04066	FUCA1
Q9BTY2	FUCA2	-0.659631	0.470134	Q9BTY2;Q9BTY2-2	FUCA2
Q8IVP5	FUNDC1	0.204174	0.868405	Q8IVP5	FUNDC1
P35637-2	FUS	0.22968	0.724515	P35637-2;P35637	FUS
Q9BYC5	FUT8	-0.341241	0.806004	Q9BYC5;Q9BYC5-2	FUT8
P51114	FXR1	0.0310084	0.950744	P51114;P51114-2;P51114-3	FXR1
P51116	FXR2	-0.399369	0.636782	P51116	FXR2
Q14802	FXYD3	-4.29868	0.00310812	Q14802;Q14802-2;Q14802-3	FXYD3
Q9BQS8	FYCO1	0.110933	0.818568	Q9BQS8;Q9BQS8-4	FYCO1
Q96QD9-2	FYTTD1	0.686865	0.597691	Q96QD9-2;Q96QD9;Q96QD9-4;Q96QD9-3	FYTTD1
Q13283	G3BP1	-0.0307778	0.929816	Q13283	G3BP1
Q9UN86-2	G3BP2	-0.444639	0.712427	Q9UN86-2;Q9UN86	G3BP2
P11413	G6PD	0.0865423	0.80743	P11413;P11413-2;P11413-3	G6PD
P10253	GAA	-0.1439	0.806488	P10253	GAA
O95166	GABARAP	4.92501	0.01518	O95166;Q9H0R8;Q9H0R8-2	GABARAP;GABARAPL1
Q06546	GABPA	0.442049	0.832036	Q06546	GABPA
O00591	GABRP	-2.78044	0.0151412	O00591	GABRP
Q8TAE8	GADD45GIP1	-1.27632	0.671642	Q8TAE8	GADD45GIP1
O14976-2	GAK	-0.179357	0.892484	O14976-2;O14976	GAK
P54803	GALC	-0.0190867	0.985926	P54803;P54803-5;P54803-4;P54803-3	GALC
Q14376	GALE	0.0112517	0.985939	Q14376;Q14376-2	GALE
P51570	GALK1	0.0829553	0.910909	P51570;P51570-2	GALK1
Q01415-2	GALK2	-0.192817	0.583933	Q01415-2;Q01415	GALK2
Q96C23	GALM	0.452139	0.56662	Q96C23	GALM
Q10472	GALNT1	0.665027	0.331999	Q10472	GALNT1
Q96FL9-2	GALNT14	0.92216	0.475663	Q96FL9-2;Q96FL9-4;Q96FL9;Q96FL9-3	GALNT14
Q10471	GALNT2	-0.101478	0.809413	Q10471	GALNT2
Q14435	GALNT3	-0.1141	0.759682	Q14435;Q14435-2	GALNT3
Q8N4A0	GALNT4	-0.712032	0.648441	Q8N4A0	GALNT4
Q7Z7M9	GALNT5	0.552845	0.265477	Q7Z7M9	GALNT5
Q86SF2	GALNT7	-0.0895432	0.927212	Q86SF2	GALNT7
Q9H2C0	GAN	0.570853	0.388414	Q9H2C0	GAN
Q14697	GANAB	-0.146416	0.768797	Q14697	GANAB
Q14697-2	GANAB	0.47725	0.542036	Q14697-2	GANAB
P04406	GAPDH	0.110112	0.814933	P04406;P04406-2	GAPDH
P41250	GARS	-0.144069	0.806488	P41250	GARS
P22102	GART	0.0800215	0.806488	P22102;P22102-2	GART
Q86XJ1	GAS2L3	-0.305847	0.825469	Q86XJ1	GAS2L3
Q86YP4-2	GATAD2A	-0.185775	0.776806	Q86YP4-2;Q86YP4;Q86YP4-3	GATAD2A
Q8WXI9	GATAD2B	0.0574569	0.90411	Q8WXI9	GATAD2B
O75879	GATB	-0.486125	0.284977	O75879	GATB
O43716	GATC	0.705184	0.71714	O43716	GATC
P04062-4	GBA	-0.605211	0.396449	P04062-4;P04062-2;P04062	GBA
O75323	GBAS	0.46172	0.434122	O75323;O75323-2	GBAS
Q04446	GBE1	0.0237957	0.962823	Q04446	GBE1
Q92538-3	GBF1	0.484292	0.478027	Q92538-3;Q92538-2;Q92538	GBF1
P32456	GBP2	-0.100725	0.783397	P32456	GBP2
P28676	GCA	-0.0388207	0.95391	P28676	GCA
O75600	GCAT	-1.00475	0.279408	O75600;O75600-2	GCAT
Q96CN9	GCC1	0.228271	0.54048	Q96CN9	GCC1
Q8IWJ2	GCC2	-0.177731	0.783324	Q8IWJ2	GCC2
Q92947-2	NA	NA	NA	Q92947-2;Q92947	GCDH
P48506	GCLC	-0.151376	0.846779	P48506	GCLC
P48507	GCLM	-0.1948	0.807383	P48507;P48507-2	GCLM
Q92616	GCN1L1	-0.0524316	0.910588	Q92616	GCN1L1
P23434	GCSH	-1.09176	0.542036	P23434	GCSH
Q9Y2T3	GDA	-0.571992	0.655864	Q9Y2T3;Q9Y2T3-3;Q9Y2T3-2	GDA
Q9NXN4-2	GDAP2	-0.105205	0.856603	Q9NXN4-2;Q9NXN4	GDAP2
P31150	GDI1	0.138417	0.806488	P31150	GDI1
P50395	GDI2	0.131074	0.676889	P50395;P50395-2	GDI2
O14893-3	GEMIN2	0.345609	0.619736	O14893-3;O14893-2;O14893	GEMIN2
P57678	GEMIN4	1.21408	0.489831	P57678	GEMIN4
Q8TEQ6	GEMIN5	0.173779	0.622558	Q8TEQ6	GEMIN5
Q9H840	GEMIN7	0.326141	0.619055	Q9H840	GEMIN7
Q7L5D6	GET4	-0.0405511	0.919991	Q7L5D6;Q7L5D6-2	GET4
P55789	GFER	-0.707592	0.356833	P55789	GFER
Q96RP9	GFM1	-0.24172	0.761037	Q96RP9;Q96RP9-2	GFM1
Q969S9-2	GFM2	-0.811948	0.667929	Q969S9-2;Q969S9-3;Q969S9;Q969S9-5;Q969S9-4	GFM2
Q06210-2	GFPT1	0.12293	0.759627	Q06210-2;Q06210	GFPT1
Q9UJY5-4	GGA1	0.0685208	0.819613	Q9UJY5-4;Q9UJY5-3;Q9UJY5;Q9UJY5-6;Q9UJY5-2	GGA1
Q9UJY4	GGA2	-1.00312	0.54048	Q9UJY4	GGA2
Q9NZ52	GGA3	0.440339	0.817645	Q9NZ52;Q9NZ52-2;Q9NZ52-4;Q9NZ52-3	GGA3
O75223	GGCT	-0.113092	0.93081	O75223;O75223-3	GGCT
P38435	GGCX	-0.659252	0.711038	P38435;P38435-2	GGCX
Q92820	GGH	-0.77209	0.279408	Q92820	GGH
Q9H3C7-2	GGNBP2	-3.68908	0.00629386	Q9H3C7-2;Q9H3C7-3;Q9H3C7	GGNBP2
A6NGU5	GGT3P	0.445963	0.673985	A6NGU5;P19440;P36268-2;P36268;P36268-3;Q14390;P19440-3;B5MD39	GGT3P;GGT1;GGT2;GGTLC2;GGTLC3
Q9H3K2	GHITM	0.443275	0.777071	Q9H3K2	GHITM
Q9NWU2	GID8	-1.9181	0.303453	Q9NWU2	GID8
Q6Y7W6-4	GIGYF2	0.248049	0.598681	Q6Y7W6-4;Q6Y7W6-5;Q6Y7W6;Q6Y7W6-3	GIGYF2
Q14691	GINS1	0.179977	0.847863	Q14691	GINS1
Q9Y248	GINS2	0.694246	0.508648	Q9Y248	GINS2
Q9BRX5	GINS3	0.00992768	0.997287	Q9BRX5;Q9BRX5-3	GINS3
Q9BRT9	GINS4	-0.679611	0.524603	Q9BRT9	GINS4
O14908	GIPC1	-0.0444428	0.910588	O14908;O14908-2	GIPC1
Q8TF65	GIPC2	-0.339972	0.715743	Q8TF65	GIPC2
Q9Y2X7-3	GIT1	0.4809	0.707445	Q9Y2X7-3;Q9Y2X7	GIT1
P17302	NA	NA	NA	P17302	GJA1
P06280	GLA	-0.882313	0.616671	P06280	GLA
P16278-3	GLB1	-0.268558	0.666667	P16278-3;P16278;P16278-2	GLB1
O94923	NA	NA	NA	O94923	GLCE
Q53GS7	NA	NA	NA	Q53GS7;Q53GS7-2	GLE1
Q92896	GLG1	-0.52211	0.172817	Q92896;Q92896-3;Q92896-2	GLG1
Q92990-2	GLMN	-0.174085	0.73548	Q92990-2;Q92990	GLMN
Q04760	GLO1	0.0653118	0.83057	Q04760;Q04760-2	GLO1
Q9HC38-2	GLOD4	0.232839	0.67448	Q9HC38-2;Q9HC38	GLOD4
O76003	GLRX3	-0.111446	0.82255	O76003	GLRX3
Q86SX6	GLRX5	-0.320512	0.740694	Q86SX6	GLRX5
O94925-3	GLS	-0.402874	0.257454	O94925-3	GLS
Q9NZD2	GLTP	-0.52456	0.724094	Q9NZD2	GLTP
Q9NZM5	GLTSCR2	0.166082	0.810206	Q9NZM5	GLTSCR2
P00367	GLUD1	0.154651	0.667929	P00367;P00367-3;P00367-2	GLUD1
P49448	GLUD2	-0.119688	0.932884	P49448	GLUD2
P15104	GLUL	0.337787	0.54048	P15104	GLUL
Q49A26-5	GLYR1	-0.499677	0.546079	Q49A26-5;Q49A26-4;Q49A26-2;Q49A26-3;Q49A26	GLYR1
O60547	GMDS	0.104776	0.731707	O60547	GMDS
P60983	GMFB	0.0351437	0.947293	P60983	GMFB
Q9P107-2	GMIP	0.783498	0.489831	Q9P107-2;Q9P107	GMIP
O75496	GMNN	-5.36879	0.00535347	O75496	GMNN
Q96IJ6	GMPPA	0.228514	0.592224	Q96IJ6;Q96IJ6-2	GMPPA
Q9Y5P6	GMPPB	0.0686487	0.8947	Q9Y5P6;Q9Y5P6-2	GMPPB
Q9P2T1-3	GMPR2	-1.01405	0.525486	Q9P2T1-3;Q9P2T1;Q9P2T1-2	GMPR2
P49915	GMPS	0.122704	0.770515	P49915;P49915-2	GMPS
Q14344-2	GNA13	0.140946	0.851821	Q14344-2;Q14344	GNA13
O95837	NA	NA	NA	O95837;P29992	GNA14;GNA11
P63096	GNAI1	0.0633256	0.945263	P63096;P63096-2	GNAI1
P04899	GNAI2	-0.618795	0.417876	P04899;P04899-4;P04899-6;P04899-3;P04899-5;P04899-2	GNAI2
P08754	GNAI3	-0.0893102	0.813182	P08754	GNAI3
P50148	GNAQ	0.167119	0.712164	P50148	GNAQ
P63092	GNAS	-0.0197901	0.954854	P63092;P63092-4;P63092-3;P63092-2;Q5JWF2;Q5JWF2-2	GNAS
P62873	GNB1	-0.34106	0.447892	P62873;P62873-2	GNB1
P62879	GNB2	-0.638086	0.313936	P62879	GNB2
P63244	GNB2L1	-0.168683	0.690647	P63244	GNB2L1
Q9Y223-3	GNE	-0.373764	0.768797	Q9Y223-3;Q9Y223;Q9Y223-2;Q9Y223-5;Q9Y223-4	GNE
Q9UBI6	GNG12	-0.287939	0.592224	Q9UBI6	GNG12
P63218	GNG5	0.199398	0.819153	P63218	GNG5
Q9UK08	GNG8	0.444837	0.786521	Q9UK08	GNG8
P36915	GNL1	-0.584044	0.479851	P36915	GNL1
Q13823	GNL2	0.457376	0.577855	Q13823	GNL2
Q9BVP2-2	GNL3	-0.0621614	0.950658	Q9BVP2-2;Q9BVP2	GNL3
Q9NVN8	GNL3L	0.0464357	0.944998	Q9NVN8	GNL3L
O15228-2	GNPAT	-0.770405	0.405182	O15228-2;O15228	GNPAT
P46926	GNPDA1	0.208221	0.620338	P46926;P46926-2	GNPDA1
Q96EK6	GNPNAT1	-0.0342255	0.974529	Q96EK6	GNPNAT1
P15586	GNS	-0.0100859	0.987452	P15586;P15586-2	GNS
Q08379	GOLGA2	-0.487941	0.622558	Q08379;Q08379-2	GOLGA2
Q08378-2	GOLGA3	0.377141	0.297686	Q08378-2;Q08378;Q08378-4	GOLGA3
Q13439-4	GOLGA4	0.0232188	0.979781	Q13439-4;Q13439;Q13439-3;Q13439-5	GOLGA4
Q8TBA6-2	GOLGA5	0.279346	0.672748	Q8TBA6-2;Q8TBA6	GOLGA5
Q14789	GOLGB1	-0.0556088	0.931967	Q14789;Q14789-2	GOLGB1
O00461	GOLIM4	-0.0533539	0.916026	O00461	GOLIM4
Q8NBJ4-2	GOLM1	-1.13648	0.0690233	Q8NBJ4-2;Q8NBJ4	GOLM1
Q9H4A6	GOLPH3	-0.210407	0.713361	Q9H4A6	GOLPH3
Q9H4A5-2	GOLPH3L	7.1411	0.000451375	Q9H4A5-2;Q9H4A5	GOLPH3L
Q9Y3E0	GOLT1B	-0.347026	0.454427	Q9Y3E0	GOLT1B
Q9BQQ3-2	NA	NA	NA	Q9BQQ3-2;Q9BQQ3-3;Q9BQQ3	GORASP1
Q9H8Y8	GORASP2	-0.314437	0.776097	Q9H8Y8;Q9H8Y8-3;Q9H8Y8-2	GORASP2
O95249	GOSR1	0.28379	0.607996	O95249;O95249-2	GOSR1
O14653	GOSR2	-0.0816717	0.854207	O14653;O14653-2;O14653-3	GOSR2
P17174	GOT1	0.249025	0.554016	P17174;P17174-2	GOT1
P00505	GOT2	-0.09879	0.786521	P00505;P00505-2	GOT2
Q5T3I0	GPATCH4	0.799069	0.45273	Q5T3I0;Q5T3I0-3;Q5T3I0-2	GPATCH4
Q9UKJ3-2	GPATCH8	0.427339	0.569585	Q9UKJ3-2;Q9UKJ3	GPATCH8
Q8N335	NA	NA	NA	Q8N335	GPD1L
P43304	GPD2	-0.317989	0.648441	P43304;P43304-2	GPD2
Q9NQX3	GPHN	0.477909	0.31191	Q9NQX3;Q9NQX3-2	GPHN
P06744	GPI	0.221733	0.525486	P06744;P06744-2	GPI
Q92917	GPKOW	-0.524824	0.443012	Q92917	GPKOW
Q9HCN4	GPN1	-0.392754	0.728739	Q9HCN4;Q9HCN4-3;Q9HCN4-2;Q9HCN4-4;Q9HCN4-5	GPN1
Q9UHW5	GPN3	1.04768	0.525749	Q9UHW5;Q9UHW5-2;Q9UHW5-3	GPN3
Q5T601-2	GPR110	-0.757333	0.351239	Q5T601-2;Q5T601	GPR110
Q9Y653-2	GPR56	-5.81722	0.00486356	Q9Y653-2;Q9Y653-3;Q9Y653;Q9Y653-5	GPR56
B7ZAQ6-2	GPR89A	0.567931	0.406205	B7ZAQ6-2;B7ZAQ6-3;P0CG08;B7ZAQ6	GPR89A;GPR89B
Q8NFJ5	GPRC5A	-0.613316	0.284977	Q8NFJ5	GPRC5A
Q9NZH0	GPRC5B	-0.149619	0.713361	Q9NZH0;Q9NZH0-2	GPRC5B
Q13098-5	GPS1	-0.29335	0.59663	Q13098-5;Q13098;Q13098-7	GPS1
Q8TD30	GPT2	0.000162309	0.99996	Q8TD30;Q8TD30-2	GPT2
P62993	GRB2	-0.169192	0.745552	P62993;P62993-2	GRB2
Q14451	GRB7	-0.655105	0.274138	Q14451;Q14451-3;Q14451-4;Q14451-2	GRB7
Q6ISB3-2	GRHL2	-0.764128	0.269981	Q6ISB3-2;Q6ISB3	GRHL2
Q9UBQ7	GRHPR	0.0323147	0.949254	Q9UBQ7	GRHPR
Q4V328	GRIPAP1	-0.0433171	0.962823	Q4V328;Q4V328-4;Q4V328-3;Q4V328-2	GRIPAP1
Q9HAV7	GRPEL1	-0.0742232	0.868405	Q9HAV7	GRPEL1
Q12849	GRSF1	-0.123812	0.819153	Q12849;Q12849-5	GRSF1
Q9BQ67	GRWD1	-0.947937	0.45273	Q9BQ67	GRWD1
P57764	GSDMD	0.100082	0.854207	P57764	GSDMD
P49840	GSK3A	0.772497	0.135476	P49840	GSK3A
P49841	GSK3B	0.717183	0.493659	P49841;P49841-2	GSK3B
P06396-2	GSN	-0.113258	0.786521	P06396-2;P06396-4;P06396-3;P06396	GSN
P15170-2	GSPT1	0.24831	0.506115	P15170-2;P15170-3;P15170	GSPT1
Q8IYD1	GSPT2	0.184367	0.770332	Q8IYD1	GSPT2
P00390-2	GSR	0.126576	0.796163	P00390-2;P00390;P00390-3;P00390-4;P00390-5	GSR
P48637	GSS	0.0620401	0.84766	P48637;P48637-2	GSS
Q8NEC7-3	GSTCD	1.07918	0.434874	Q8NEC7-3;Q8NEC7	GSTCD
Q9Y2Q3	GSTK1	0.362257	0.469726	Q9Y2Q3;Q9Y2Q3-3;Q9Y2Q3-2;Q9Y2Q3-4	GSTK1
P21266	GSTM3	-0.086809	0.834839	P21266	GSTM3
P46439	GSTM5	-0.272363	0.829592	P46439;P09488-2;Q03013-2;Q03013;P09488	GSTM5;GSTM1;GSTM4
P78417	GSTO1	-0.385075	0.453963	P78417;P78417-3;P78417-2	GSTO1
P09211	GSTP1	-0.655586	0.563214	P09211	GSTP1
P30711	GSTT1	-0.0888525	0.90411	P30711	GSTT1
O43708-2	GSTZ1	0.0704135	0.894159	O43708-2;O43708	GSTZ1
P52657	GTF2A2	-0.958649	0.676889	P52657	GTF2A2
Q00403	GTF2B	-0.591667	0.394919	Q00403	GTF2B
P29083	GTF2E1	0.703155	0.643435	P29083	GTF2E1
P29084	GTF2E2	-1.94538	0.427879	P29084	GTF2E2
P35269	GTF2F1	0.24653	0.54048	P35269	GTF2F1
P13984	GTF2F2	-0.43336	0.704865	P13984	GTF2F2
P32780	GTF2H1	0.489793	0.6129	P32780;P32780-2	GTF2H1
Q92759	GTF2H4	-0.164382	0.800532	Q92759;Q92759-2	GTF2H4
P78347-2	GTF2I	-0.078452	0.813182	P78347-2;P78347-4;P78347-3;P78347	GTF2I
Q12789-3	GTF3C1	0.0386855	0.940204	Q12789-3;Q12789	GTF3C1
Q8WUA4	GTF3C2	0.733092	0.415217	Q8WUA4;Q8WUA4-2	GTF3C2
Q9Y5Q9	GTF3C3	0.195385	0.596757	Q9Y5Q9;Q9Y5Q9-2	GTF3C3
Q9UKN8	GTF3C4	-0.0667469	0.917521	Q9UKN8	GTF3C4
Q9Y5Q8-2	GTF3C5	-0.958316	0.583514	Q9Y5Q8-2;Q9Y5Q8;Q9Y5Q8-3	GTF3C5
O00178	GTPBP1	0.320944	0.592224	O00178	GTPBP1
A4D1E9	GTPBP10	-0.189099	0.820836	A4D1E9;A4D1E9-2	GTPBP10
Q9BZE4	GTPBP4	0.234433	0.560941	Q9BZE4;Q9BZE4-2;Q9BZE4-3	GTPBP4
Q9NYZ3	GTSE1	0.199081	0.754335	Q9NYZ3	GTSE1
Q8WW33	GTSF1	0.0409031	0.950658	Q8WW33	GTSF1
Q16774	GUK1	0.437928	0.370232	Q16774;Q16774-2;Q16774-3	GUK1
Q9UBP9-3	GULP1	-0.555662	0.246069	Q9UBP9-3;Q9UBP9-4;Q9UBP9	GULP1
P08236-2	GUSB	-1.07373	0.598681	P08236-2;P08236;P08236-3	GUSB
P46976-2	GYG1	1.38329	0.0576365	P46976-2;P46976;P46976-3	GYG1
P13807-2	GYS1	0.410427	0.514186	P13807-2;P13807	GYS1
P07305	H1F0	0.0954459	0.820836	P07305;P07305-2	H1F0
Q92522	H1FX	-0.107294	0.82255	Q92522	H1FX
Q71UI9	H2AFV	-0.542291	0.704865	Q71UI9;P0C0S5;Q71UI9-3;Q71UI9-4;Q71UI9-2	H2AFV;H2AFZ
O75367-3	H2AFY	0.0973615	0.747349	O75367-3;O75367;O75367-2	H2AFY
Q9P0M6	H2AFY2	0.0289044	0.965041	Q9P0M6	H2AFY2
P84243	H3F3A	-2.9834	0.503644	P84243	H3F3A
O95479	H6PD	1.69007	0.31156	O95479	H6PD
Q6Y1H2	HACD2	-1.72607	0.525749	Q6Y1H2	HACD2
Q9P035	HACD3	-0.533885	0.683015	Q9P035;Q9P035-2	HACD3
Q9UJ83-2	HACL1	0.0576673	0.971949	Q9UJ83-2;Q9UJ83;Q9UJ83-3;Q9UJ83-4	HACL1
Q16836	HADH	-0.238609	0.792813	Q16836;Q16836-3;Q16836-2	HADH
P40939	HADHA	0.0519474	0.894159	P40939	HADHA
P55084-2	HADHB	0.125877	0.688783	P55084-2;P55084	HADHB
Q16775-2	HAGH	0.55597	0.698807	Q16775-2;Q16775	HAGH
P12081-4	HARS	0.299883	0.588549	P12081-4;P12081;P12081-3;P12081-2	HARS
P49590-2	HARS2	-0.206196	0.547274	P49590-2;P49590	HARS2
O14929	HAT1	0.359488	0.59663	O14929;O14929-2	HAT1
Q96CS2	NA	NA	NA	Q96CS2	HAUS1
Q9H6D7-4	NA	NA	NA	Q9H6D7-4;Q9H6D7;Q9H6D7-2;Q9H6D7-3	HAUS4
O94927	HAUS5	1.07496	0.396449	O94927;O94927-2	HAUS5
O00165-5	HAX1	0.923925	0.783324	O00165-5;O00165-3;O00165;O00165-2	HAX1
Q9Y450	HBS1L	0.846346	0.0398417	Q9Y450;Q9Y450-4	HBS1L
P53701	HCCS	0.175133	0.759682	P53701	HCCS
P51610	HCFC1	0.34551	0.67304	P51610;P51610-2	HCFC1
P51610-4	HCFC1	0.0984032	0.797532	P51610-4	HCFC1
Q13547	HDAC1	-0.367775	0.391282	Q13547	HDAC1
Q92769-3	HDAC2	-0.553551	0.547274	Q92769-3;Q92769	HDAC2
O15379	HDAC3	-0.107908	0.885732	O15379;O15379-2	HDAC3
Q9UBN7	HDAC6	-0.0389061	0.963417	Q9UBN7;Q9UBN7-2	HDAC6
Q7Z4H3-2	HDDC2	4.27571	0.00669526	Q7Z4H3-2;Q7Z4H3	HDDC2
Q8N4P3-2	HDDC3	-0.0180134	0.989168	Q8N4P3-2;Q8N4P3	HDDC3
P51858	HDGF	0.0903247	0.774144	P51858;P51858-2;P51858-3	HDGF
Q7Z4V5-2	HDGFRP2	3.23542	0.0289797	Q7Z4V5-2;Q7Z4V5;Q7Z4V5-4;Q7Z4V5-3	HDGFRP2
Q08623-3	HDHD1	0.933922	0.362682	Q08623-3;Q08623;Q08623-4	HDHD1
Q9H0R4	HDHD2	-0.874238	0.629524	Q9H0R4;Q9H0R4-2	HDHD2
Q9BSH5	HDHD3	-0.152216	0.700169	Q9BSH5	HDHD3
Q00341	HDLBP	-0.110325	0.809688	Q00341;Q00341-2	HDLBP
Q9H583	HEATR1	0.515852	0.369777	Q9H583	HEATR1
Q7Z4Q2	HEATR3	-0.190248	0.672906	Q7Z4Q2;Q7Z4Q2-3;Q7Z4Q2-2	HEATR3
Q9P2D3-3	HEATR5B	0.345932	0.760635	Q9P2D3-3;Q9P2D3	HEATR5B
Q9NRV9	HEBP1	-0.142368	0.94563	Q9NRV9	HEBP1
Q9Y5Z4	HEBP2	0.0438776	0.944712	Q9Y5Z4;Q9Y5Z4-2	HEBP2
Q9ULT8	HECTD1	1.04918	0.65812	Q9ULT8	HECTD1
Q9NRZ9-6	HELLS	-2.77675	0.00156762	Q9NRZ9-6;Q9NRZ9-5;Q9NRZ9-4;Q9NRZ9-3;Q9NRZ9-2;Q9NRZ9	HELLS
Q5GLZ8-6	HERC4	-0.371757	0.734439	Q5GLZ8-6;Q5GLZ8-3;Q5GLZ8-2;Q5GLZ8	HERC4
Q15011-3	NA	NA	NA	Q15011-3;Q15011-4;Q15011-2;Q15011	HERPUD1
P06865	HEXA	-0.496728	0.547274	P06865	HEXA
P07686	HEXB	-0.569473	0.514186	P07686	HEXB
O94992	HEXIM1	-0.0945175	0.800532	O94992	HEXIM1
Q93099	HGD	-0.6059	0.667929	Q93099	HGD
Q9BTY7	HGH1	0.23481	0.602127	Q9BTY7	HGH1
O14964	HGS	0.438673	0.542036	O14964;O14964-2	HGS
P31937	HIBADH	-0.189787	0.724515	P31937	HIBADH
Q6NVY1	HIBCH	0.191506	0.619736	Q6NVY1;Q6NVY1-2	HIBCH
Q8IV36-2	HID1	-0.111962	0.892283	Q8IV36-2;Q8IV36;Q8IV36-3	HID1
Q9NWT6	NA	NA	NA	Q9NWT6	HIF1AN
Q9Y241	HIGD1A	-0.0939376	0.932884	Q9Y241	HIGD1A
Q9BW72	HIGD2A	-0.610527	0.274138	Q9BW72	HIGD2A
P49773	HINT1	0.149453	0.907724	P49773	HINT1
Q9BX68	HINT2	0.0626255	0.855196	Q9BX68	HINT2
O75146	HIP1R	0.0106373	0.98374	O75146;O75146-2	HIP1R
Q02539	HIST1H1A	0.0465445	0.944074	Q02539	HIST1H1A
P16401	HIST1H1B	0.64877	0.389005	P16401	HIST1H1B
P16403	HIST1H1C	-0.193909	0.843895	P16403	HIST1H1C
P16402	HIST1H1D	0.89222	0.453499	P16402	HIST1H1D
P10412	HIST1H1E	0.418173	0.453499	P10412	HIST1H1E
Q96QV6	HIST1H2AA	0.420466	0.825607	Q96QV6	HIST1H2AA
Q93077	HIST1H2AC	0.113324	0.897726	Q93077;Q7L7L0;P04908	HIST1H2AC;HIST3H2A;HIST1H2AB
Q99878	HIST1H2AJ	-0.031144	0.936128	Q99878;Q96KK5;Q9BTM1;P0C0S8;Q16777;Q6FI13;P20671;Q9BTM1-2	HIST1H2AJ;HIST1H2AH;H2AFJ;HIST1H2AG;HIST2H2AC;HIST2H2AA3;HIST1H2AD
Q99880	HIST1H2BL	0.50817	0.525749	Q99880;Q99879;Q99877;Q93079;Q5QNW6;P62807;P58876;Q5QNW6-2;O60814;P57053	HIST1H2BL;HIST1H2BM;HIST1H2BN;HIST1H2BH;HIST2H2BF;HIST1H2BC;HIST1H2BD;HIST1H2BK;H2BFS
P68431	NA	NA	NA	P68431;Q16695	HIST1H3A;HIST3H3
P62805	HIST1H4A	0.0801095	0.828079	P62805	HIST1H4A
Q16778	HIST2H2BE	0.0711513	0.926167	Q16778;P33778;P23527;P06899;Q8N257;Q96A08	HIST2H2BE;HIST1H2BB;HIST1H2BO;HIST1H2BJ;HIST3H2BB;HIST1H2BA
Q71DI3	HIST2H3A	0.377458	0.588549	Q71DI3	HIST2H3A
P19367-4	HK1	0.128782	0.785148	P19367-4;P19367-2;P19367;P19367-3	HK1
P52789	HK2	0.0754307	0.831352	P52789	HK2
Q2TB90	HKDC1	-0.332792	0.793647	Q2TB90;Q2TB90-2;Q2TB90-3	HKDC1
P01891	HLA-A	-1.33717	0.0549868	P01891;P30453;P30457;P30450;P18462;P30456;P16190;P30512;P30459;P16189;P10314	HLA-A
P05534	HLA-A	-1.79889	0.00359839	P05534;P30447;P04439;P30455;P30443	HLA-A
P10316	NA	NA	NA	P10316;P01892	HLA-A
P30480	HLA-B	-0.695664	0.684524	P30480;P30462;P30460;P01889;P30479	HLA-B
P30508	HLA-C	-3.59833	0.00310812	P30508;Q29960-2;Q29960;P30504;P30505;Q9TNN7	HLA-C
Q07000	HLA-C	-0.944093	0.457631	Q07000;P04222;P30501	HLA-C
Q29963	HLA-C	-5.72869	0.00494332	Q29963;Q29865;P30499	HLA-C
Q14527	HLTF	-0.399177	0.582493	Q14527;Q14527-2	HLTF
Q8TCT9-5	HM13	0.0524473	0.876913	Q8TCT9-5;Q8TCT9	HM13
P08397-2	HMBS	-0.590062	0.545259	P08397-2;P08397;P08397-4;P08397-3	HMBS
Q96FZ2	HMCES	-0.854952	0.338941	Q96FZ2	HMCES
Q9NP66	HMG20A	-0.359864	0.583514	Q9NP66	HMG20A
P17096	HMGA1	0.371223	0.347803	P17096;P17096-3	HMGA1
P17096-2	HMGA1	-0.878111	0.748087	P17096-2	HMGA1
P52926	HMGA2	0.233704	0.642589	P52926;P52926-3;P52926-6;P52926-4;P52926-5;P52926-2	HMGA2
P09429	HMGB1	-0.543189	0.754552	P09429	HMGB1
P26583	HMGB2	0.0520205	0.909385	P26583	HMGB2
O15347	HMGB3	-0.176767	0.655229	O15347	HMGB3
P35914	HMGCL	-0.355766	0.670102	P35914;P35914-3;P35914-2	HMGCL
Q01581	HMGCS1	0.189224	0.648391	Q01581	HMGCS1
P05114	HMGN1	0.155761	0.820836	P05114	HMGN1
P05204	HMGN2	0.452448	0.406205	P05204	HMGN2
Q15651	HMGN3	-0.0485444	0.909236	Q15651	HMGN3
O00479	HMGN4	0.290384	0.59663	O00479	HMGN4
P82970	HMGN5	-0.283997	0.493659	P82970	HMGN5
P30519	HMOX2	-0.0332144	0.953618	P30519;P30519-2	HMOX2
Q9UK76	HN1	-0.263476	0.766092	Q9UK76;Q9UK76-2;Q9UK76-3	HN1
Q9H910	HN1L	0.0863304	0.872204	Q9H910;Q9H910-3;Q9H910-2	HN1L
P35680-3	HNF1B	-0.832262	0.347069	P35680-3;P35680;P35680-2;P35680-4	HNF1B
P50135	HNMT	-0.152363	0.715283	P50135	HNMT
Q13151	HNRNPA0	-0.267692	0.761553	Q13151	HNRNPA0
P09651-2	HNRNPA1	0.104924	0.79065	P09651-2;P09651-3;P09651;Q32P51	HNRNPA1;HNRNPA1L2
P22626	HNRNPA2B1	0.0467682	0.90923	P22626;P22626-2	HNRNPA2B1
P51991	HNRNPA3	-0.1568	0.852492	P51991	HNRNPA3
P51991-2	HNRNPA3	0.473256	0.317344	P51991-2	HNRNPA3
Q99729-3	HNRNPAB	0.00102967	0.998488	Q99729-3;Q99729-2;Q99729-4;Q99729	HNRNPAB
P07910	NA	NA	NA	P07910	HNRNPC
P07910-2	HNRNPC	-0.10757	0.77486	P07910-2;P07910-4	HNRNPC
P07910-3	HNRNPC	-0.0728263	0.932884	P07910-3	HNRNPC
Q14103-3	HNRNPD	0.0505762	0.887949	Q14103-3;Q14103;Q14103-4;Q14103-2	HNRNPD
O14979	HNRNPDL	0.355917	0.58033	O14979	HNRNPDL
O14979-3	HNRNPDL	0.269962	0.574967	O14979-3;O14979-2	HNRNPDL
P52597	HNRNPF	0.104077	0.82255	P52597	HNRNPF
P31943	HNRNPH1	-0.0165468	0.963624	P31943	HNRNPH1
P55795	HNRNPH2	-0.848125	0.542036	P55795	HNRNPH2
P31942	HNRNPH3	-0.0857565	0.848231	P31942;P31942-3;P31942-2;P31942-4	HNRNPH3
P61978-2	HNRNPK	-0.0328853	0.926167	P61978-2;P61978	HNRNPK
P61978-3	HNRNPK	0.154985	0.762328	P61978-3	HNRNPK
P14866	HNRNPL	-0.317981	0.795279	P14866;P14866-2	HNRNPL
Q8WVV9-5	HNRNPLL	-0.792133	0.581572	Q8WVV9-5;Q8WVV9-4;Q8WVV9;Q8WVV9-3;Q8WVV9-2	HNRNPLL
P52272	HNRNPM	-0.139428	0.810206	P52272;P52272-2	HNRNPM
O43390	HNRNPR	-0.29613	0.676889	O43390;O43390-2;O43390-3;O43390-4	HNRNPR
Q00839	HNRNPU	0.0887257	0.803302	Q00839;Q00839-2	HNRNPU
Q9BUJ2-4	HNRNPUL1	-0.0281093	0.953288	Q9BUJ2-4;Q9BUJ2-2;Q9BUJ2;Q9BUJ2-3	HNRNPUL1
Q1KMD3	HNRNPUL2	-0.0896507	0.783324	Q1KMD3	HNRNPUL2
Q9NSC5-5	HOMER3	0.389056	0.642589	Q9NSC5-5;Q9NSC5-2;Q9NSC5	HOMER3
Q9UJC3-2	HOOK1	-0.441197	0.542036	Q9UJC3-2;Q9UJC3	HOOK1
Q96ED9-2	HOOK2	0.36921	0.768797	Q96ED9-2;Q96ED9	HOOK2
Q86VS8	HOOK3	-0.576005	0.296473	Q86VS8	HOOK3
Q5SSJ5	HP1BP3	0.0950058	0.834988	Q5SSJ5;Q5SSJ5-2;Q5SSJ5-3	HP1BP3
P37235	HPCAL1	-0.414109	0.737769	P37235;P84074	HPCAL1;HPCA
Q96IR7	HPDL	-0.105622	0.932884	Q96IR7	HPDL
P00492	HPRT1	-0.0789236	0.867968	P00492	HPRT1
P52758	HRSP12	0.0228888	0.966844	P52758	HRSP12
Q53T59	HS1BP3	-0.0632877	0.962823	Q53T59	HS1BP3
Q7LGA3-3	HS2ST1	0.0616798	0.950658	Q7LGA3-3;Q7LGA3-2;Q7LGA3	HS2ST1
Q99714	HSD17B10	0.0762565	0.804723	Q99714;Q99714-2	HSD17B10
Q8NBQ5	HSD17B11	-0.111333	0.845183	Q8NBQ5	HSD17B11
Q53GQ0	HSD17B12	-0.220639	0.585896	Q53GQ0	HSD17B12
P37059	HSD17B2	1.49953	0.257454	P37059	HSD17B2
P51659	HSD17B4	-0.126441	0.784874	P51659;P51659-3;P51659-2	HSD17B4
P56937-3	HSD17B7	-0.0408226	0.921713	P56937-3;P56937-2;P56937	HSD17B7
Q92506	HSD17B8	0.599705	0.507142	Q92506	HSD17B8
Q6YN16	HSDL2	-0.0277316	0.957173	Q6YN16;Q6YN16-2	HSDL2
Q00613-2	HSF1	0.270713	0.627886	Q00613-2;Q00613	HSF1
P07900	HSP90AA1	0.143289	0.642589	P07900;P07900-2	HSP90AA1
P08238	HSP90AB1	0.172217	0.599035	P08238	HSP90AB1
Q58FF8	HSP90AB2P	-1.96055	0.592224	Q58FF8	HSP90AB2P
Q58FF6	HSP90AB4P	0.255642	0.813474	Q58FF6	HSP90AB4P
P14625	HSP90B1	-0.0481404	0.876913	P14625	HSP90B1
Q0VDF9	HSPA14	-0.539804	0.622558	Q0VDF9	HSPA14
P0DMV9	HSPA1B	0.144379	0.65812	P0DMV9;P0DMV8;P0DMV8-2	HSPA1B;HSPA1A
P54652	HSPA2	0.830447	0.452554	P54652	HSPA2
P34932	HSPA4	0.0508876	0.868405	P34932	HSPA4
O95757	HSPA4L	-0.321463	0.598681	O95757	HSPA4L
P11021	HSPA5	0.0415868	0.920355	P11021	HSPA5
P17066	HSPA6	0.361862	0.592224	P17066	HSPA6
P11142	HSPA8	0.252252	0.471578	P11142;P11142-2	HSPA8
P38646	HSPA9	0.132142	0.666667	P38646	HSPA9
P04792	HSPB1	-0.448992	0.32443	P04792	HSPB1
Q9Y547	HSPB11	-0.0350072	0.982775	Q9Y547	HSPB11
Q9NZL4	HSPBP1	0.126609	0.712096	Q9NZL4;Q9NZL4-3;Q9NZL4-2	HSPBP1
P10809	HSPD1	0.159807	0.625844	P10809	HSPD1
P61604	HSPE1	0.359261	0.309916	P61604	HSPE1
P98160	HSPG2	-2.75334	0.00157198	P98160	HSPG2
Q92598-2	HSPH1	-0.0232647	0.949438	Q92598-2;Q92598;Q92598-3;Q92598-4	HSPH1
Q9BUP3-3	HTATIP2	-0.0196083	0.97799	Q9BUP3-3	HTATIP2
O43719	HTATSF1	-0.0340134	0.926167	O43719	HTATSF1
O43464-4	HTRA2	-0.464704	0.774144	O43464-4;O43464-3;O43464;O43464-2	HTRA2
O60921-2	NA	NA	NA	O60921-2;O60921	HUS1
Q7Z6Z7	HUWE1	-0.190453	0.605901	Q7Z6Z7;Q7Z6Z7-2;Q7Z6Z7-3	HUWE1
Q5T013-2	NA	NA	NA	Q5T013-2;Q5T013-4;Q5T013-3;Q5T013	HYI
A2RU49-2	HYKK	-0.242517	0.784299	A2RU49-2;A2RU49-3;A2RU49	HYKK
Q9Y4L1	HYOU1	0.0210185	0.950129	Q9Y4L1	HYOU1
Q9NX55	HYPK	0.128094	0.854207	Q9NX55	HYPK
Q2TAA2-2	IAH1	-0.0346778	0.97896	Q2TAA2-2;Q2TAA2	IAH1
P41252	IARS	-0.0385209	0.932482	P41252	IARS
Q9NSE4	IARS2	0.014242	0.980774	Q9NSE4	IARS2
Q5T440	IBA57	0.335716	0.724445	Q5T440	IBA57
Q05084-3	ICA1	0.150267	0.869001	Q05084-3;Q05084;Q05084-2	ICA1
P05362	ICAM1	-0.302071	0.458507	P05362	ICAM1
Q14197	ICT1	-0.42368	0.73441	Q14197	ICT1
P14735	IDE	0.0973232	0.800532	P14735;P14735-2	IDE
O75874	IDH1	-0.0794514	0.865068	O75874	IDH1
P48735	IDH2	-0.349836	0.490577	P48735;P48735-2	IDH2
P50213	IDH3A	-0.145564	0.712516	P50213;P50213-2	IDH3A
O43837	IDH3B	0.0749483	0.90411	O43837;O43837-2;O43837-3	IDH3B
P51553	IDH3G	0.382111	0.739544	P51553;P51553-2	IDH3G
Q13907	IDI1	-0.3329	0.53314	Q13907;Q13907-2	IDI1
Q9Y5U9	IER3IP1	-0.0856255	0.894159	Q9Y5U9	IER3IP1
P80217	IFI35	0.206486	0.678862	P80217;P80217-2	IFI35
Q9BYX4-2	NA	NA	NA	Q9BYX4-2;Q9BYX4	IFIH1
O00458	NA	NA	NA	O00458	IFRD1
Q9BW83-2	IFT27	0.062587	0.912888	Q9BW83-2;Q9BW83	IFT27
Q8WYA0	IFT81	0.178048	0.754335	Q8WYA0;Q8WYA0-3	IFT81
P78318	IGBP1	0.178284	0.761553	P78318	IGBP1
P08069	IGF1R	-2.10615	0.599237	P08069	IGF1R
Q9NZI8	IGF2BP1	0.109649	0.894159	Q9NZI8;Q9NZI8-2	IGF2BP1
Q9Y6M1-1	IGF2BP2	-0.229919	0.584703	Q9Y6M1-1;Q9Y6M1;Q9Y6M1-5;Q9Y6M1-6;Q9Y6M1-3;Q9Y6M1-4	IGF2BP2
O00425	IGF2BP3	-0.0938708	0.797675	O00425	IGF2BP3
P11717	IGF2R	-1.29958	0.179598	P11717	IGF2R
Q13123	IK	-0.594837	0.381242	Q13123	IK
Q70UQ0-2	IKBIP	0.148178	0.940542	Q70UQ0-2;Q70UQ0	IKBIP
Q70UQ0-4	IKBIP	-0.0524301	0.944712	Q70UQ0-4	IKBIP
O95163	IKBKAP	0.249161	0.784874	O95163	IKBKAP
Q9Y6K9-3	IKBKG	1.20106	0.0393655	Q9Y6K9-3;Q9Y6K9;Q9Y6K9-2	IKBKG
Q14116	IL18	0.0472329	0.907724	Q14116;Q14116-2	IL18
Q9NPH3	IL1RAP	-0.169061	0.834844	Q9NPH3;Q9NPH3-5;Q9NPH3-3;Q9NPH3-2	IL1RAP
Q01638-3	IL1RL1	0.496041	0.398067	Q01638-3;Q01638-2;Q01638	IL1RL1
P18510-4	IL1RN	0.496898	0.754335	P18510-4;P18510-2;P18510;P18510-3	IL1RN
Q71H61	ILDR2	0.147042	0.857185	Q71H61	ILDR2
Q12905	ILF2	-0.0818423	0.845183	Q12905	ILF2
Q12906-7	ILF3	0.330298	0.347839	Q12906-7;Q12906;Q12906-4;Q12906-6;Q12906-5;Q12906-2;Q12906-3	ILF3
Q13418	ILK	0.221947	0.593497	Q13418;Q13418-3;Q13418-2	ILK
Q9H0C8	ILKAP	0.0980827	0.766376	Q9H0C8	ILKAP
A1L0T0	ILVBL	0.0508335	0.913516	A1L0T0	ILVBL
Q16891-2	IMMT	0.039357	0.92236	Q16891-2;Q16891;Q16891-4;Q16891-3	IMMT
Q9NV31	IMP3	0.251219	0.702887	Q9NV31	IMP3
Q96G21	IMP4	0.613509	0.59663	Q96G21	IMP4
P29218	IMPA1	0.272664	0.598681	P29218;P29218-3	IMPA1
Q9P2X3-2	IMPACT	0.181144	0.795857	Q9P2X3-2;Q9P2X3	IMPACT
Q9NX62	IMPAD1	-0.395043	0.658392	Q9NX62	IMPAD1
P20839	IMPDH1	-0.0879559	0.852425	P20839;P20839-3;P20839-7;P20839-5;P20839-6;P20839-2;P20839-4	IMPDH1
P12268	IMPDH2	0.115432	0.819153	P12268	IMPDH2
Q9GZP8-2	IMUP	0.557798	0.264794	Q9GZP8-2;Q9GZP8	IMUP
Q8NI35-4	INADL	-0.448293	0.687744	Q8NI35-4;Q8NI35-3;Q8NI35-2;Q8NI35;Q8NI35-5	INADL
Q27J81-2	INF2	0.192969	0.574967	Q27J81-2;Q27J81	INF2
Q6PI98	INO80C	-0.097314	0.910824	Q6PI98;Q6PI98-3;Q6PI98-4	INO80C
P49441	INPP1	-0.669779	0.676889	P49441	INPP1
O15327	INPP4B	-0.433387	0.525486	O15327	INPP4B
O15357-2	INPPL1	-0.774766	0.505737	O15357-2;O15357	INPPL1
Q96CB8	INTS12	0.344523	0.687744	Q96CB8	INTS12
Q68E01-2	INTS3	0.341471	0.800532	Q68E01-2;Q68E01;Q68E01-4	INTS3
Q96HW7-2	INTS4	-0.255961	0.727275	Q96HW7-2;Q96HW7	INTS4
Q9NVH2-4	INTS7	-3.78718	0.0361621	Q9NVH2-4;Q9NVH2-3;Q9NVH2-2;Q9NVH2	INTS7
Q9NV88-3	INTS9	0.880626	0.643435	Q9NV88-3;Q9NV88-2;Q9NV88	INTS9
Q9UI26	IPO11	0.234369	0.801342	Q9UI26;Q9UI26-2	IPO11
Q8TEX9	IPO4	0.602347	0.279408	Q8TEX9;Q8TEX9-2	IPO4
O00410	IPO5	-0.112126	0.824464	O00410;O00410-3;O00410-2	IPO5
O95373	IPO7	0.131082	0.762328	O95373	IPO7
O15397	IPO8	-0.243401	0.835865	O15397;O15397-2	IPO8
Q96P70	IPO9	0.791599	0.35004	Q96P70	IPO9
P46940	IQGAP1	0.0556143	0.893697	P46940	IQGAP1
Q13576-3	IQGAP2	0.455814	0.499659	Q13576-3;Q13576-2;Q13576	IQGAP2
Q86VI3	IQGAP3	-0.840705	0.692222	Q86VI3	IQGAP3
P51617-4	IRAK1	-0.5448	0.73548	P51617-4;P51617-2;P51617-3;P51617	IRAK1
Q8IU81	IRF2BP1	0.20852	0.552045	Q8IU81	IRF2BP1
Q7Z5L9-2	IRF2BP2	-0.581589	0.248967	Q7Z5L9-2;Q7Z5L9	IRF2BP2
Q9H1B7	IRF2BPL	-0.0388279	0.973202	Q9H1B7	IRF2BPL
Q14653	IRF3	-1.24053	0.598188	Q14653;Q14653-2;Q14653-4;Q14653-3	IRF3
O14896	NA	NA	NA	O14896	IRF6
Q8WZA9	IRGQ	1.07363	0.499548	Q8WZA9	IRGQ
P05161	ISG15	0.608068	0.321949	P05161	ISG15
Q96AZ6	ISG20	-0.29182	0.85321	Q96AZ6	ISG20
Q96CN7	ISOC1	0.176087	0.759682	Q96CN7	ISOC1
Q96AB3	ISOC2	-0.0191757	0.963749	Q96AB3;Q96AB3-2;Q96AB3-3	ISOC2
P53990-2	IST1	0.0223757	0.954816	P53990-2;P53990-4;P53990-5;P53990-3;P53990	IST1
Q9ULR0	ISY1	-0.768773	0.375083	Q9ULR0;Q9ULR0-2;Q9ULR0-1	ISY1
Q9NPH2-2	ISYNA1	-0.0340045	0.931967	Q9NPH2-2;Q9NPH2-3;Q9NPH2	ISYNA1
Q96J02-2	ITCH	0.768611	0.102441	Q96J02-2;Q96J02;Q96J02-3	ITCH
P17301	ITGA2	-0.126796	0.704865	P17301	ITGA2
P26006	ITGA3	0.35745	0.54048	P26006;P26006-1	ITGA3
P23229-4	ITGA6	-0.31921	0.388414	P23229-4;P23229-2;P23229-9;P23229-6;P23229-5;P23229-3;P23229;P23229-7	ITGA6
P06756-3	ITGAV	-0.63019	0.199707	P06756-3;P06756;P06756-2	ITGAV
P05556	ITGB1	-0.238678	0.505571	P05556;P05556-2;P05556-5;P05556-4;P05556-3	ITGB1
P16144-4	ITGB4	-0.46507	0.218126	P16144-4;P16144-2;P16144;P16144-3	ITGB4
P18084	ITGB5	-1.7803	0.347069	P18084	ITGB5
P18564-2	ITGB6	-0.0413422	0.931494	P18564-2;P18564	ITGB6
P26012-2	ITGB8	-0.621876	0.271266	P26012-2;P26012	ITGB8
Q9BY32-2	NA	NA	NA	Q9BY32-2;Q9BY32	ITPA
Q13572-2	ITPK1	0.00304123	0.996809	Q13572-2;Q13572	ITPK1
Q14573	ITPR3	0.247432	0.547274	Q14573	ITPR3
Q9NZM3-4	ITSN2	1.96087	0.521637	Q9NZM3-4;Q9NZM3-3;Q9NZM3-2;Q9NZM3	ITSN2
P26440	IVD	0.518937	0.296473	P26440;P26440-2	IVD
Q9Y6Y0	IVNS1ABP	-0.300802	0.560941	Q9Y6Y0	IVNS1ABP
Q96ST2-2	IWS1	-0.20936	0.65812	Q96ST2-2;Q96ST2-3;Q96ST2	IWS1
P78504	JAG1	-0.944428	0.525749	P78504;P78504-2	JAG1
Q8N5M9	JAGN1	-0.29587	0.754552	Q8N5M9	JAGN1
P23458	JAK1	0.205401	0.724515	P23458	JAK1
Q6NYC1-2	JMJD6	-0.496429	0.646121	Q6NYC1-2;Q6NYC1;Q6NYC1-3	JMJD6
P05412	JUN	1.02811	0.296473	P05412	JUN
P17275	NA	NA	NA	P17275	JUNB
P14923	JUP	-0.496212	0.263702	P14923	JUP
Q9P2N6-6	KANSL3	-1.71473	0.0888116	Q9P2N6-6;Q9P2N6-2;Q9P2N6-5;Q9P2N6-4;Q9P2N6-3;Q9P2N6	KANSL3
Q15046	KARS	0.202458	0.547274	Q15046;Q15046-2	KARS
O95251-2	KAT7	0.376322	0.858078	O95251-2;O95251-4;O95251;O95251-3;O95251-5	KAT7
Q9H7Z6	NA	NA	NA	Q9H7Z6;Q9H7Z6-2	KAT8
Q8IYT4-2	KATNAL2	0.297121	0.598681	Q8IYT4-2;Q8IYT4	KATNAL2
Q9P0J7	KCMF1	1.19937	0.257454	Q9P0J7	KCMF1
O95279	KCNK5	-0.745429	0.299798	O95279	KCNK5
O15554	KCNN4	-0.501394	0.790609	O15554	KCNN4
Q8NC54	KCT2	-0.269028	0.64591	Q8NC54	KCT2
Q96CX2	KCTD12	0.195034	0.847863	Q96CX2	KCTD12
Q9BQ13-2	KCTD14	0.779464	0.292751	Q9BQ13-2;Q9BQ13	KCTD14
Q9NXV2	KCTD5	1.03632	0.288948	Q9NXV2	KCTD5
O43731	KDELR3	0.377231	0.748709	O43731;O43731-2	KDELR3
O60341	KDM1A	-0.689689	0.446363	O60341;O60341-2	KDM1A
Q9Y2K7-4	KDM2A	-0.646766	0.899668	Q9Y2K7-4;Q9Y2K7-5;Q9Y2K7-2;Q9Y2K7;Q9Y2K7-3	KDM2A
Q7LBC6	KDM3B	-1.25984	0.257454	Q7LBC6;Q7LBC6-3;Q7LBC6-2	KDM3B
Q07666	KHDRBS1	0.328352	0.621171	Q07666;Q07666-3;Q07666-2	KHDRBS1
Q92945	KHSRP	0.137048	0.700746	Q92945	KHSRP
Q15397	KIAA0020	-0.518891	0.646121	Q15397	KIAA0020
Q15004	KIAA0101	-7.28627	0.000654039	Q15004	KIAA0101
Q12768	KIAA0196	-0.563687	0.704865	Q12768	KIAA0196
O15091-4	KIAA0391	-0.459932	0.542036	O15091-4;O15091-2;O15091;O15091-3	KIAA0391
Q9Y4F3-3	NA	NA	NA	Q9Y4F3-3;Q9Y4F3-4;Q9Y4F3-5;Q9Y4F3	KIAA0430
O94854-2	KIAA0754	-0.51121	0.817645	O94854-2;O94854	KIAA0754
Q7Z7F0-4	KIAA0907	-0.0424799	0.926167	Q7Z7F0-4;Q7Z7F0-3;Q7Z7F0-2;Q7Z7F0	KIAA0907
Q2M389	KIAA1033	-0.736028	0.525749	Q2M389;Q2M389-2	KIAA1033
Q96AT1	KIAA1143	0.64724	0.59663	Q96AT1	KIAA1143
Q5T5P2-3	KIAA1217	-0.10396	0.883114	Q5T5P2-3;Q5T5P2;Q5T5P2-4;Q5T5P2-8;Q5T5P2-6;Q5T5P2-9;Q5T5P2-2;Q5T5P2-7;Q5T5P2-10	KIAA1217
Q96EK5	KIAA1279	-0.155759	0.67304	Q96EK5	KIAA1279
Q9P260	KIAA1468	-0.211887	0.679666	Q9P260;Q9P260-2	KIAA1468
Q9P206-2	KIAA1522	-0.0866596	0.819153	Q9P206-2;Q9P206;Q9P206-3	KIAA1522
Q8TCG1	KIAA1524	-0.0527447	0.948736	Q8TCG1;Q8TCG1-2	KIAA1524
A0MZ66-7	NA	NA	NA	A0MZ66-7;A0MZ66-8;A0MZ66-4;A0MZ66-5;A0MZ66-6;A0MZ66;A0MZ66-3	KIAA1598
Q9BY89	KIAA1671	0.303635	0.820836	Q9BY89;Q9BY89-2	KIAA1671
P52732	KIF11	-0.984037	0.241615	P52732	KIF11
Q9NQT8	KIF13B	-0.102963	0.770515	Q9NQT8	KIF13B
Q15058	KIF14	-0.356281	0.381242	Q15058	KIF14
Q9NS87	KIF15	-0.303936	0.705648	Q9NS87;Q9NS87-4;Q9NS87-2;Q9NS87-3	KIF15
Q12756	KIF1A	0.0166861	0.959455	Q12756;Q12756-3;Q12756-2	KIF1A
O95235-2	KIF20A	-2.26745	0.00570818	O95235-2;O95235	KIF20A
[truncated: 2,777 more rows]
